# Supplementary material for: Interdisciplinary Collaboration between Natural and Social Sciences – Status and Trends Exemplified in Groundwater Research
Source: PLoS One. 2017 Jan 27;12(1):e0170754. doi: 10.1371/journal.pone.0170754 (PMC5271333; doi:10.1371/journal.pone.0170754)
Supplement: S1 Spreadsheet — (XLSX) [file pone.0170754.s001.xlsx]

## Sheet: S1 Spreadsheet
Authors	Year	Article title	Source - Journal	5year-Intervall	Journal impact factor 2014	Title indicating potential multidisciplinary content yes / no	Title assessment: Discipline	Times cited (August 12, 2016)	Author provided keywords	number of author keywords	Index keywords (Scopus)	Number of index keywords	Number of keywords (all)	Number of social science keywords	Social science-keyword ratio	Author team classification	Author team tendency	First author classified	First author economist?	First author Geographer or Planning and Management	Number of Authors	Number of natural science authors	Number of social science authors including economists	Number of economist authors	Number of unclear authors	Number of multidisciplinary authors	Number of references	Number of excluded references	Number of natural science references	Number of social science references	Percentage social science references [%]	Classification of references	Majority of references, tendency	References classified with tendency	FinalResult: Paper classification (Team and Refs)	FinalResult: Brute baper classification
Abdalla C.W.	1994	Groundwater values from avoidance cost studies: Implications for policy and future research	American Journal of Agricultural Economics	1990-1994	1.436	yes	multidisciplinary	19		0	avoidance cost; groundwater protection; groundwater quality management; policy	3	3	2	0.666667	single author	social sciences	social sciences	yes		1	0	1	1	0	0	17	0	0	17	1	clearly monodisciplinary	social sciences	clearly monodisciplinary - social sciences	clearly social sciences	natural sciences
Abderrahman W.A., Rasheeduddin M.	2001	Management of groundwater resources in a coastal belt aquifer system of Saudi Arabia	Water International	2000-2004	0.686	yes	multidisciplinary	1	Coastal belt; Conservation; Effective management; Groundwater; Multi-aquifer system; Numerical simulation; Saudi Arabia; Water-level declines	7		0	7	2	0.285714	unclear	natural sciences	natural sciences-unclear			2	2	0	0	0	0	11	1	10	0	0	clearly monodisciplinary	natural sciences	clearly monodisciplinary - natural sciences	most likely natural sciences	natural sciences
Acharya G., Barbier E.	2002	Using domestic water analysis to value groundwater recharge in the Hadejia-Jama' are floodplain, Northern Nigeria	American Journal of Agricultural Economics	2000-2004	1.436	yes	multidisciplinary	24	Contingent behavior; Environmental function; Groundwater; Production function; Valuation; Wetlands	5	floodplain; groundwater abstraction; recharge; water economics; water planning; water supply; Nigeria	6	11	3	0.272727	monodisciplinary	social sciences	social sciences	yes		2	0	2	2	0	0	17	2	0	15	1	clearly monodisciplinary	social sciences	clearly monodisciplinary - social sciences	clearly social sciences	natural sciences
Aeschbach-Hertig W., Gleeson T.	2012	Regional strategies for the accelerating global problem of groundwater depletion	Nature, Nature Climate Change, Nature Geoscience	2010-2014	38.138	unclear	unclear	57		0	agricultural practice; food production; freshwater; groundwater; humid environment; irrigation; recharge; sea level change; semiarid region; sustainable development; water budget; water management; water resource; China; India; United States	15	15	3	0.2	monodisciplinary	natural sciences	natural sciences			2	2	0	0	0	0	104	10	91	3	0.0319149	clearly monodisciplinary	natural sciences	clearly monodisciplinary - natural sciences	clearly natural sciences	natural sciences
Ahlfeld D.	1990	Two-stage ground-water remediation design	Journal of Water Resources Planning and Management	1990-1994	2.676	no	natural sciences	34		0	Environmental Engineering; Water, Underground; Well Pumps--Management; Groundwater Remediation; Pumping Strategies; Water Pollution; Contamination; Groundwater; Pumping; Remediation; Water Supply	10	10	2	0.2	single author	natural sciences	natural sciences			1	1	0	0	0	0	15	2	13	0	0	clearly monodisciplinary	natural sciences	clearly monodisciplinary - natural sciences	clearly natural sciences	natural sciences
Ahlfeld D.P., Heidari M.	1994	Applications of optimal hydraulic control to ground-water systems	Journal of Water Resources Planning and Management	1990-1994	2.676	no	natural sciences	58		0	groundwater hydraulics; groundwater management; hydraulic control problem; optimal hydraulic control; Aquifers; Control systems; Groundwater flow; Hydraulics; Impurities; Management; Mathematical models; Optimization; Water analysis; Groundwater systems; Hydraulic control; Remediation; Water management; Groundwater; Groundwater; Hydraulics; Optimal Control	20	20	1	0.05	monodisciplinary	natural sciences	natural sciences			2	2	0	0	0	0	39	1	36	2	0.0526316	monodisciplinary	natural sciences	monodisciplinary - natural sciences	clearly natural sciences	natural sciences
Ahlfeld D.P., Laverty M.M.	2011	Analytical solutions for minimization of energy use for groundwater pumping	Water Resources Research	2010-2014	3.549	no	natural sciences	4		0	Agricultural irrigation; Analytical solutions; Energy use; Field operation; Groundwater pumping; Groundwater wells; Optimization formulations; Pumping rate; Pumping well; Stationarity; Steady and transient; Time-periods; Urban water supply; Groundwater; Optimization; Water levels; Water supply; Pumps; energy use; groundwater resource; irrigation system; pumping; steady-state equilibrium; urban ar…	27	27	5	0.185185	monodisciplinary	natural sciences	natural sciences			2	2	0	0	0	0	23	0	22	1	0.0434783	clearly monodisciplinary	natural sciences	clearly monodisciplinary - natural sciences	clearly natural sciences	natural sciences
Ajami H., McCabe M.F., Evans J.P., Stisen S.	2014	Assessing the impact of model spin-up on surface water-groundwater interactions using an integrated hydrologic model	Water Resources Research	2010-2014	3.549	no	natural sciences	16	land atmosphere interactions; model spin-up; ParFlow; surface water-groundwater modeling	3	Catchments; Digital storage; Groundwater; Runoff; Soil moisture; Surface measurement; Water conservation; Convergence to equilibrium; Land atmosphere interaction; Model spin-up; Multi-criteria approach; ParFlow; Surface water-groundwater interaction; Surface-groundwater models; Surface-subsurface interactions; Computer simulation	15	18	1	0.0555556	monodisciplinary	natural sciences	natural sciences			4	4	0	0	0	0	48	0	48	0	0	clearly monodisciplinary	natural sciences	clearly monodisciplinary - natural sciences	clearly natural sciences	natural sciences
Al-Adamat R.A.N., Foster I.D.L., Baban S.M.J.	2003	Groundwater vulnerability and risk mapping for the Basaltic aquifer of the Azraq basin of Jordan using GIS, Remote sensing and DRASTIC	Applied Geography	2000-2004	2.565	no	natural sciences	136	DRASTIC index; GIS; Groundwater vulnerability; Jordan; Remote sensing	4	GIS; groundwater abstraction; mapping; remote sensing; risk assessment	4	8	1	0.125	monodisciplinary	natural sciences	natural sciences		Geographer	3	0	0	0	0	3	36	8	19	9	0.321429	multidisciplinary	natural sciences	multidisciplinary - natural sciences	most likely natural sciences	natural sciences
Alauddin M., Sarker M.A.R.	2014	Climate change and farm-level adaptation decisions and strategies in drought-prone and groundwater-depleted areas of Bangladesh: An empirical investigation	Ecological Economics	2010-2014	2.72	yes	multidisciplinary	4	Adaptation barriers; Climate change; Drought severity; Enabling environment; Groundwater depletion; Resource-depleting adaptation; Science-driven adaptation	6	adaptive management; climate change; climate variation; data set; decision making; drought stress; empirical analysis; irrigation; nature-society relations; numerical model; sustainable development; Bangladesh	11	17	4	0.235294	monodisciplinary	social sciences	social sciences	yes		2	0	2	2	0	0	49	0	2	47	0.959184	clearly monodisciplinary	social sciences	clearly monodisciplinary - social sciences	clearly social sciences	natural sciences
Al-Ibrahim A.A.	1991	Excessive use of groundwater resources in Saudi Arabia: Impacts and policy options	AMBIO	1990-1994		yes	multidisciplinary	32		0	ground water; aquifer; article; resource management; saudi arabia; water loading; water quality; water supply; economic implication; environmental impact; groundwater depletion; groundwater quality; groundwater resources; over exploitation; policy option; resources depletion; water resource management; water supply; Saudi Arabia	18	18	4	0.222222	single author	unclear	social sciences-unclear	maybe		1	0	1	1	0	0	6	0	1	5	0.833333	weak multidisciplinary	social sciences	weak multidisciplinary - social sciences	most likely social sciences	natural sciences
Al-Ruwaih F., Shehata M., Al-Awadi E.	2000	Groundwater utilization and management in the State of Kuwait	Water International	2000-2004	0.686	yes	multidisciplinary	8	Aquifer systems; Groundwater flow; Production and consumption of water; Water level fluctuations; Water management	4		0	4	1	0.25	unclear	natural sciences	natural sciences			3	3	0	0	0	0	9	6	3	0	0	clearly monodisciplinary	natural sciences	clearly monodisciplinary - natural sciences	most likely natural sciences	natural sciences
Ammar K., McKee M., Kaluarachchi J.	2010	Bayesian Method for Groundwater Quality Monitoring Network Analysis	Journal of Water Resources Planning and Management	2010-2014	2.676	no	natural sciences	7	Bayesian analysis; Groundwater; Monitoring; Pollution; Relevance vector machine; Value of information	5	Bayesian Analysis; Bayesian methods; Conceptual frameworks; Contaminant distributions; Disability adjusted life years; Environmental health; Expected values; Groundwater quality monitoring; Health effects; Information contents; Monitoring information; Monitoring network; Monitoring sites; Monitoring system; Nitrate contamination; Palestine; Probability maps; Relevance Vector Machine; Risk consequ…	47	52	2	0.0384615	monodisciplinary	natural sciences	natural sciences			3	3	0	0	0	0	23	2	21	0	0	clearly monodisciplinary	natural sciences	clearly monodisciplinary - natural sciences	clearly natural sciences	natural sciences
Amos C.B., Audet P., Hammond W.C., Bürgmann R., Johanson I.A., Blewitt G.	2014	Uplift and seismicity driven by groundwater depletion in central California	Nature, Nature Climate Change, Nature Geoscience	2010-2014	38.138	no	natural sciences	27		0	ground water; anthropogenic effect; aquifer; crustal deformation; GPS; groundwater abstraction; groundwater resource; seasonality; seismicity; uplift; aquifer; article; autumn; depletion; global positioning system; human; lithosphere; measurement; oscillation; priority journal; reduction; rock; seasonal variation; summer; United States; California; Coast Ranges; Parkfield; San Joaquin Valley; Sie…	40	40	2	0.05	monodisciplinary	natural sciences	natural sciences			5	5	0	0	0	0	40	0	40	0	0	clearly monodisciplinary	natural sciences	clearly monodisciplinary - natural sciences	clearly natural sciences	natural sciences
Andricevic R.	1993	Coupled withdrawal and sampling designs for groundwater supply models	Water Resources Research	1990-1994	3.549	no	natural sciences	17		0	Groundwater; Modelling-Mathematical; Withdrawal; groundwater management; groundwater supply model; hydraulic head distribution; sampling design; uncertainty; withdrawal design	8	8	1	0.125	single author	natural sciences	natural sciences			1	1	0	0	0	0	42	3	39	0	0	clearly monodisciplinary	natural sciences	clearly monodisciplinary - natural sciences	clearly natural sciences	natural sciences
Apaydin A.	2011	Groundwater legislation in Turkey: Problems of conception and application	Water International	2010-2014	0.686	no	social sciences	1	Application; Concepts; Groundwater law; Licence; Sustainability; Turkey	5		0	5	2	0.4	single author	natural sciences	natural sciences			1	1	0	0	0	0	18	5	12	1	0.0769231	monodisciplinary	natural sciences	monodisciplinary - natural sciences	clearly natural sciences	natural sciences
Bakr M.I., Te Stroet C.B.M., Meijerink A.	2003	Stochastic groundwater quality management: Role of spatial variability and conditioning	Water Resources Research	2000-2004	3.549	no	natural sciences	17	Heterogeneity; Inverse modeling; Management under uncertainty; Mass transport; Multiobjective; Stochastic	5	Algorithms; Hydraulics; Mass transfer; Random processes; Remediation; Sensitivity analysis; Groundwater quality management; Stochastic algorithm; Groundwater; algorithm; groundwater pollution; mass transport; remediation; spatial variation; water management	14	19	1	0.0526316	monodisciplinary	natural sciences	natural sciences			3	3	0	0	0	0	36	0	36	0	0	clearly monodisciplinary	natural sciences	clearly monodisciplinary - natural sciences	clearly natural sciences	natural sciences
Balali H., Khalilian S., Viaggi D., Bartolini F., Ahmadian M.	2011	Groundwater balance and conservation under different water pricing and agricultural policy scenarios: A case study of the Hamadan-Bahar plain	Ecological Economics	2010-2014	2.72	yes	multidisciplinary	10	Agricultural policy; Dynamic programming; Groundwater; Pricing	3	agricultural policy; aquifer; decision making; groundwater resource; irrigation; numerical model; optimization; pricing policy; state role; water management; well; Iran	11	14	4	0.285714	weak multidisciplinary	social sciences	social sciences	yes		5	-2	5	5	0	2	35	0	22	13	0.371429	multidisciplinary	natural sciences	multidisciplinary - natural sciences	probably multidisciplinary	multidisciplinary
Bassi N.	2014	Assessing potential of water rights and energy pricing in making groundwater use for irrigation sustainable in India	Water Policy	2010-2014	0.833	yes	multidisciplinary	4	Electricity pricing; Groundwater over-exploitation; India; Irrigation; Water rights	4		0	4	2	0.5	single author	social sciences	social sciences			1	0	1	0	0	0	63	5	9	49	0.844828	weak multidisciplinary	social sciences	weak multidisciplinary - social sciences	most likely social sciences	natural sciences
Beyer M., Van Der Raaij R., Morgenstern U., Jackson B.	2014	Potential groundwater age tracer found: Halon-1301 (CF3Br), as previously identified as CFC-13 (CF3Cl)	Water Resources Research	2010-2014	3.549	no	natural sciences	1	Halon-1301 is easily determinable in 1 L water samples; Halon-1301 possesses important key properties for application as tracer; We advise further assessment of its applicability and reliability as an age tracer	2	Gas chromatography; Groundwater; Groundwater resources; Halon; Groundwater pollution; Ionization of gases; Electron capture detectors; Groundwater dating; Groundwater dynamics; Groundwater environment; Local contamination; Sampling technique; Water samples; We advise further assessment of its applicability and reliability as an age tracer; Groundwater ages; Natural tracers; Groundwater pollution;…	36	38	1	0.0263158	monodisciplinary	natural sciences	natural sciences			4	4	0	0	0	0	53	0	53	0	0	clearly monodisciplinary	natural sciences	clearly monodisciplinary - natural sciences	clearly natural sciences	natural sciences
Binley A., Ullah S., Heathwaite A.L., Heppell C., Byrne P., Lansdown K., Trimmer M., Zhang H.	2013	Revealing the spatial variability of water fluxes at the groundwater-surface water interface	Water Resources Research	2010-2014	3.549	no	natural sciences	21	groundwater-surface water; hydrogeophysics; spatial variability	2	Biogeochemical process; Chloride concentrations; Experimental investigations; Groundwater-surface water interfaces; Groundwater-surface waters; Hydrogeophysics; Spatial variability; Successful management; Catchments; Chlorine compounds; Groundwater; Rivers; Runoff; Water management; Groundwater resources; biogeochemical cycle; catchment; chloride; conceptual framework; geophysical survey; groundw…	36	38	1	0.0263158	monodisciplinary	natural sciences	natural sciences			8	8	0	0	0	0	54	0	54	0	0	clearly monodisciplinary	natural sciences	clearly monodisciplinary - natural sciences	clearly natural sciences	natural sciences
Blomquist W., Ingram H.M.	2003	Boundaries seen and unseen resolving transboundary groundwater problems	Water International	2000-2004	0.686	yes	multidisciplinary	15	Groundwater management; International groundwaters; Transboundary resources	2		0	2	3	1.5	monodisciplinary	social sciences	social sciences			2	1	1	0	0	0	20	8	2	10	0.833333	weak multidisciplinary	social sciences	weak multidisciplinary - social sciences	most likely social sciences	natural sciences
Boyle K.J., Poe G.L., Bergstrom J.C.	1994	What do we know about groundwater values? Preliminary implications from a meta analysis of contingent-valuation studies	American Journal of Agricultural Economics	1990-1994	1.436	yes	multidisciplinary	63		0	comparative studies; contingent valuation; Environmental Protection Agency; groundwater value; meta analysis; methodolgical comparison; water management; USA	7	7	2	0.285714	monodisciplinary	social sciences	social sciences	yes		3	0	3	3	0	0	14	0	0	14	1	clearly monodisciplinary	social sciences	clearly monodisciplinary - social sciences	clearly social sciences	natural sciences
Brill T.C., Burness H.S.	1994	Planning versus competitive rates of groundwater pumping	Water Resources Research	1990-1994	3.549	unclear	unclear	28		0	Groundwater; Planning; Pumping; aquifer depletion; competitive rate; economic evaluation; groundwater abstraction; groundwater management; groundwater pumping; policy role; pumping rate; safe yield; water management; water policy	13	13	6	0.461538	unclear	social sciences	social sciences-unclear	maybe		2	0	2	1	0	0	11	0	1	10	0.909091	monodisciplinary	social sciences	monodisciplinary - social sciences	clearly social sciences	natural sciences
Brolsma R.J., Van Vliet M.T.H., Bierkens M.F.P.	2010	Climate change impact on a groundwater-influenced hillslope ecosystem	Water Resources Research	2010-2014	3.549	no	natural sciences	7		0	Annual precipitation; Atmospheric CO; Atmospheric conditions; Carbon assimilation; Climate change impact; Combined effect; Continuum model; Downslope; Dry soil conditions; Ecohydrological model; Fully-coupled; Ground water level; Ground water recharge; Higher temperatures; Hillslopes; Hydrological models; Intergovernmental panel on climate changes; Model results; Netherlands; Precipitation distri…	56	56	2	0.0357143	monodisciplinary	natural sciences	natural sciences			3	3	0	0	0	0	38	0	38	0	0	clearly monodisciplinary	natural sciences	clearly monodisciplinary - natural sciences	clearly natural sciences	natural sciences
Butscher C., Einstein H.H., Huggenberger P.	2011	Effects of tunneling on groundwater flow and swelling of clay-sulfate rocks	Water Resources Research	2010-2014	3.549	no	natural sciences	2		0	Groundwater models; Hydraulic effect; Hydrogeological conditions; Scenario simulations; Sealing effect; Switzerland; Tunnel excavation; Tunnel liners; Water inflows; Computer simulation; Groundwater; Groundwater flow; Gypsum; Hydrogeology; Sulfur compounds; Swelling; Tunneling (excavation); anhydrite; clay; groundwater flow; gypsum; hydrogeology; hydrological modeling; inflow; numerical model; ri…	32	32	1	0.03125	monodisciplinary	natural sciences	natural sciences			3	3	0	0	0	0	43	0	43	0	0	clearly monodisciplinary	natural sciences	clearly monodisciplinary - natural sciences	clearly natural sciences	natural sciences
Canter L.W., Chowdhury A.K.M.M., Vieuxt B.E.	1994	Geographic information systems: a tool for strategic ground water quality management	Journal of Environmental Planning and Management	1990-1994	1.367	no	natural sciences	1		0	environmental monitoring; GIS; groundwater management; groundwater quality; land use effect; water management; wellhead protection; USA	7	7	1	0.142857	unclear	natural sciences	natural sciences			3	2	0	0	1	0	20	2	18	0	0	clearly monodisciplinary	natural sciences	clearly monodisciplinary - natural sciences	most likely natural sciences	natural sciences
Cao G., Zheng C., Scanlon B.R., Liu J., Li W.	2013	Use of flow modeling to assess sustainability of groundwater resources in the North China Plain	Water Resources Research	2010-2014	3.549	no	natural sciences	49		0	Ground water recharge; Groundwater depletion; Inter-basin water transfer; Managed aquifer recharges; Simulated ground water; Spatiotemporal variability; Sustainable groundwater; Sustainable groundwater management; Aquifers; Groundwater resources; Hydrogeology; Water conservation; Water management; Water supply; Recharging (underground waters); aquifer; evapotranspiration; flow modeling; groundwat…	29	29	5	0.172414	monodisciplinary	natural sciences	natural sciences			5	5	0	0	0	0	87	0	86	1	0.0114943	clearly monodisciplinary	natural sciences	clearly monodisciplinary - natural sciences	clearly natural sciences	natural sciences
Carrera-Hernández J.J., Mendoza A., Devito K.J., Petrone R.M., Smerdon B.D.	2011	Effects of aspen harvesting on groundwater recharge and water table dynamics in a subhumid climate	Water Resources Research	2010-2014	3.549	no	natural sciences	10		0	Atmospheric fluxes; Atmospheric variability; Boreal plain; Climatic cycles; Ground water recharge; Hydrological process; Moisture storage; Numerical experiments; Rainfall event; Risetimes; Shallow water tables; Soil moisture dynamics; Soil textures; Strong interaction; Sub-humid climate; Sustainable forestry; Time lag; Vadose Zone; Water table depths; Water table dynamics; Water table elevation; …	56	56	3	0.0535714	monodisciplinary	natural sciences	natural sciences			5	5	0	0	0	0	50	0	50	0	0	clearly monodisciplinary	natural sciences	clearly monodisciplinary - natural sciences	clearly natural sciences	natural sciences
Chawla J.K., Khepar S.D., Sondhi S.K., Yadav A.K.	2010	Assessment of long-term groundwater behaviour in Punjab, India	Water International	2010-2014	0.686	no	natural sciences	6	Groundwater; Groundwater management; Punjab; Rise and fall of water tables; Water balance	4		0	4	1	0.25	weak multidisciplinary	natural sciences	multidisciplinary	maybe		4	2	1	1	0	1	18	13	2	3	0.6	multidisciplinary	balanced	multidisciplinary - balanced	probably multidisciplinary	multidisciplinary
Chen L.-H., Chen C.-T., Lin D.-W.	2011	Application of Integrated Back-Propagation Network and Self-Organizing Map for Groundwater Level Forecasting	Journal of Water Resources Planning and Management	2010-2014	2.676	no	natural sciences	4	Forecasting; Groundwater; Neural networks; Water levels	3	ARIMA models; Auto-regressive; Backpropagation network; Forecast accuracy; Groundwater level forecasting; Hidden layer neurons; Input neurons; Moving averages; Multi-site; Multi-site model; Self organizing; Semivariograms; Southern taiwan; Backpropagation; Conformal mapping; Groundwater; Water levels; Forecasting; accuracy assessment; artificial neural network; back propagation; forecasting metho…	24	27	1	0.037037	monodisciplinary	natural sciences	natural sciences			3	3	0	0	0	0	54	0	54	0	0	clearly monodisciplinary	natural sciences	clearly monodisciplinary - natural sciences	clearly natural sciences	natural sciences
Cheng W.-C., Putti M., Kendall D.R., Yeh W.W.-G.	2011	A real-time groundwater management model using data assimilation	Water Resources Research	2010-2014	3.549	no	natural sciences	10		0	Aquifer systems; Constraint set; Data assimilation; Forecast errors; Groundwater flow equation; Groundwater Flow Model; Groundwater management; Influence-coefficient method; Management Model; Management strategies; Optimal strategies; Physical interpretation; Pumping rate; Real-time operation; Reduced model; Response matrices; System failures; System response; Algorithms; Aquifers; Data processin…	41	41	2	0.0487805	monodisciplinary	natural sciences	natural sciences			4	4	0	0	0	0	26	0	26	0	0	clearly monodisciplinary	natural sciences	clearly monodisciplinary - natural sciences	clearly natural sciences	natural sciences
Chiu Y.-C., Nishikawa T., Yeh W.W.	2010	Optimal pump and recharge management model for nitrate removal in the warren groundwater basin, California	Journal of Water Resources Planning and Management	2010-2014	2.676	no	natural sciences	9	Artificial recharge; Calibration; California; Groundwater management; Optimization; Simulation models; Water resources	6	Artificial recharge; California; Ground water level; Groundwater basins; Groundwater management; Groundwater pumping; Linear objective functions; Management Model; Mojave Desert; Natural recharge; Nitrate concentration; Nitrate removal; Non-linear constraints; Non-Linearity; Optimization models; Optimization-simulation; Response matrices; Simulation model; Southern California; Water demand; Water…	42	48	4	0.0833333	monodisciplinary	natural sciences	natural sciences			3	3	0	0	0	0	29	3	21	5	0.192308	monodisciplinary	natural sciences	monodisciplinary - natural sciences	clearly natural sciences	natural sciences
Chokkakula S., Giordano M.	2013	Do policy and institutional factors explain the low levels of smallholder groundwater use in Sub-Saharan Africa?	Water International	2010-2014	0.686	no	social sciences	1	groundwater irrigation; institutions; policies; smallholder; Sub-Saharan Africa	4		0	4	3	0.75	monodisciplinary	social sciences	social sciences			2	0	2	0	0	0	84	70	5	9	0.642857	multidisciplinary	natural sciences	multidisciplinary - natural sciences	maybe multidisciplinary	multidisciplinary
Clayton M.E., Stillwell A.S., Webber M.E.	2014	Implementation of brackish groundwater desalination using wind-generated electricity: A case study of the energy-water nexus in Texas	Sustainability	2010-2014	0.92	no	natural sciences	2	Brackish groundwater; Desalination; Economics; Policy; Reverse osmosis; Wind power	5	brackish water; desalination; electricity generation; energy use; environmental economics; environmental impact; osmosis; renewable resource; wind power; Texas; United States	10	15	4	0.266667	weak multidisciplinary	natural sciences	natural sciences			3	1	1	1	0	1	29	20	9	0	0	clearly monodisciplinary	natural sciences	clearly monodisciplinary - natural sciences	most likely natural sciences	natural sciences
Cobourn K.M.	2014	Externalities and simultaneity in surface water-groundwater systems: Challenges for water rights institutions	American Journal of Agricultural Economics	2010-2014	1.436	yes	multidisciplinary	0	aquifer; conjunctive management; hydraulic connectivity; irrigation technology; pumping effects; recharge	5	aquifer; groundwater-surface water interaction; irrigation; recharge; surface water; water availability; water level; water planning; water use; Idaho; Snake River Plain; United States	11	16	4	0.25	single author	unclear	multidisciplinary			1	0	0	0	0	1	51	0	25	26	0.509804	multidisciplinary	balanced	multidisciplinary - balanced	maybe multidisciplinary	multidisciplinary
Crosbie R.S., Scanlon B.R., Mpelasoka F.S., Reedy R.C., Gates J.B., Zhang L.	2013	Potential climate change effects on groundwater recharge in the High Plains Aquifer, USA	Water Resources Research	2010-2014	3.549	no	natural sciences	20	global warming; High Plains; recharge; WAVES	3	Effective management; Future climate scenarios; Global climate model; Ground water recharge; High Plains; Median projections; Quantitative prediction; recharge; Amplification; Aquifers; Global warming; Groundwater resources; Rain; Waves; Recharging (underground waters); climate change; climate effect; climate modeling; global warming; groundwater resource; hydrological modeling; hydrological resp…	28	31	1	0.0322581	monodisciplinary	natural sciences	natural sciences			6	6	0	0	0	0	63	0	63	0	0	clearly monodisciplinary	natural sciences	clearly monodisciplinary - natural sciences	clearly natural sciences	natural sciences
Cuadrado-Quesada G.	2014	Groundwater governance and spatial planning challenges: examining sustainability and participation on the ground	Water International	2010-2014	0.686	no	social sciences	0	Australia; Costa Rica; governance; groundwater; participation; sustainability	5		0	5	3	0.6	single author	unclear	unclear			1	0	0	0	1	0	35	21	0	14	1	clearly monodisciplinary	social sciences	clearly monodisciplinary - social sciences	most likely social sciences	natural sciences
Culver T.B., Shoemaker C.A.	1992	Dynamic optimal control for groundwater remediation with flexible management periods	Water Resources Research	1990-1994	3.549	yes	multidisciplinary	138		0	cost management; groundwater management; groundwater quality; optimisation model; pump and treat reclamation; pump location; pumping rate	6	6	2	0.333333	monodisciplinary	natural sciences	natural sciences			2	2	0	0	0	0	32	6	26	0	0	clearly monodisciplinary	natural sciences	clearly monodisciplinary - natural sciences	clearly natural sciences	natural sciences
Cunha M.d.C.M.d.O., Hubert P., Tyteca D.	1993	Optimal management of a groundwater system for seasonally varying agricultural production	Water Resources Research	1990-1994	3.549	yes	multidisciplinary	13		0	crop water; groundwater management; groundwater resource; groundwater-surface water interaction; optimisation model	4	4	1	0.25	multidisciplinary	natural sciences	natural sciences			3	2	1	1	0	0	45	9	34	2	0.0555556	monodisciplinary	natural sciences	monodisciplinary - natural sciences	most likely natural sciences	natural sciences
de Loë R.C., Lukovich D.K.	2004	Groundwater protection on Long Island, New York: A study in management capacity	Journal of Environmental Planning and Management	2000-2004	1.367	yes	multidisciplinary	7		0	capacity building; groundwater resource; water management; water supply; Long Island [New York]; New York [United States]; North America; United States	7	7	3	0.428571	unclear	social sciences	social sciences		Geographer	2	0	1	0	0	1	66	20	1	45	0.978261	clearly monodisciplinary	social sciences	clearly monodisciplinary - social sciences	most likely social sciences	natural sciences
Döll P., Müller Schmied H., Schuh C., Portmann F.T., Eicker A.	2014	Global-scale assessment of groundwater depletion and related groundwater abstractions: Combining hydrological modeling with information from well observations and GRACE satellites	Water Resources Research	2010-2014	3.549	no	natural sciences	35	global; GRACE; groundwater; groundwater depletion; irrigation; water use	5		0	5	1	0.2	monodisciplinary	natural sciences	natural sciences			5	5	0	0	0	0	71	0	68	3	0.0422535	clearly monodisciplinary	natural sciences	clearly monodisciplinary - natural sciences	clearly natural sciences	natural sciences
Dougherty D.E., Marryott R.A.	1991	Optimal Groundwater Management: 1. Simulated Annealing	Water Resources Research	1990-1994	3.549	no	natural sciences	166		0	annealing simulation; groundwater management; optimisation; remediation strategy	3	3	1	0.333333	monodisciplinary	natural sciences	natural sciences			2	2	0	0	0	0	40	4	36	0	0	clearly monodisciplinary	natural sciences	clearly monodisciplinary - natural sciences	clearly natural sciences	natural sciences
Duckstein L., Treichel W., Magnouni S.E.	1994	Ranking ground-water management alternatives by multicriterion analysis	Journal of Water Resources Planning and Management	1990-1994	2.676	yes	multidisciplinary	43		0	Decision theory; Finite element method; Mathematical models; Mathematical programming; Matrix algebra; Water supply; Combined embedding/response matrix method; Compromise programming; ELECTRE III; Groundwater management; Multiattribute utility function; Multicriterion decision making (MCDM); Pumping yield; Utility theory axioms (UTA); Water shortage risks; Groundwater resources; decision analysis…	26	26	2	0.0769231	monodisciplinary	natural sciences	natural sciences			3	3	0	0	0	0	33	0	33	0	0	clearly monodisciplinary	natural sciences	clearly monodisciplinary - natural sciences	clearly natural sciences	natural sciences
Eheart J.W., Barclay J.P.	1990	Economic aspects of ground-water withdrawal permit transfers	Journal of Water Resources Planning and Management	1990-1994	2.676	no	social sciences	5		0	Computer Simulation; Irrigation--Economics; Water Resources--Management; Crop Yield; Groundwater Withdrawal Permits; Permit Transfers; Water, Underground; Zea mays	7	7	4	0.571429	unclear	natural sciences	multidisciplinary			2	0	0	0	1	1	14	8	2	4	0.666667	multidisciplinary	social sciences	multidisciplinary - social sciences	maybe multidisciplinary	multidisciplinary
El Magnouni S., Treichel W.	1994	A multicriterion approach to groundwater management	Water Resources Research	1990-1994	3.549	yes	multidisciplinary	20		0	Groundwater; Linear Programming; Optimization; Water Management; decision analysis; groundwater flow; groundwater management; multicriteria methodology; opitmisation technique	8	8	3	0.375	unclear	unclear	unclear			2	0	0	0	2	0	54	3	47	4	0.0784314	monodisciplinary	natural sciences	monodisciplinary - natural sciences	most likely natural sciences	natural sciences
Esnault L., Gleeson T., Wada Y., Heinke J., Gerten D., Flanary E., Bierkens M.F.P., Van Beek L.P.H.	2014	Linking groundwater use and stress to specific crops using the groundwater footprint in the Central Valley and High Plains aquifer systems, U.S.	Water Resources Research	2010-2014	3.549	yes	multidisciplinary	3	agricultural crop; aquifer systems; groundwater depletion; groundwater footprint; groundwater stress; irrigation; U.S.	6	Aquifers; Crops; Flood control; Groundwater resources; Hydrogeology; Irrigation; Landforms; Agricultural activities; Agricultural crops; Aquifer systems; Artificial recharge; Ecosystem services; Groundwater depletion; Relative uncertainty; U.S; Recharging (underground waters); Bos; Gossypium hirsutum; Zea mays	18	24	3	0.125	monodisciplinary	natural sciences	natural sciences			8	8	0	0	0	0	53	0	50	3	0.0566038	monodisciplinary	natural sciences	monodisciplinary - natural sciences	clearly natural sciences	natural sciences
Esteban E., Albiac J.	2011	Groundwater and ecosystems damages: Questioning the Gisser-Sánchez effect	Ecological Economics	2010-2014	2.72	yes	multidisciplinary	19	Eastern La Mancha aquifer; Ecosystem damages; Gisser-Sánchez effect; Groundwater resources; Sustainability; Western La Mancha aquifer	5	aquatic ecosystem; aquifer; climatic region; empirical analysis; environmental degradation; groundwater; numerical model; policy making; stakeholder; sustainability; sustainable development; theoretical study; water management; water quality; water resource; Spain	15	20	5	0.25	multidisciplinary	social sciences	social sciences	maybe		2	1	1	1	0	0	42	0	4	38	0.904762	monodisciplinary	social sciences	monodisciplinary - social sciences	most likely social sciences	natural sciences
Exner M.E., Hirsh A.J., Spalding R.F.	2014	Nebraska's groundwater legacy: Nitrate contamination beneath irrigated cropland	Water Resources Research	2010-2014	3.549	yes	multidisciplinary	2	groundwater contamination; irrigated agriculture; N fertilizer and water management; N fertilizer leachate; nonpoint source nitrate	4	Aquifers; Budget control; Contamination; Fertilizers; Groundwater resources; Lithology; Nitrates; Silt; Sprinkler systems (irrigation); Water management; Groundwater contamination; Irrigated agriculture; Leachates; N fertilizers; Non-point source; Groundwater pollution; agricultural land; anthropogenic effect; concentration (composition); groundwater resource; irrigation system; nitrate; pollutio…	27	31	1	0.0322581	monodisciplinary	natural sciences	natural sciences			3	3	0	0	0	0	55	0	48	7	0.127273	weak multidisciplinary	natural sciences	weak multidisciplinary - natural sciences	most likely natural sciences	natural sciences
Fendorf S., Michael H.A., Van Geen A.	2010	Spatial and temporal variations of groundwater arsenic in South and Southeast Asia	Science	2010-2014	34.661	no	natural sciences	257		0	arsenic; ferric ion; ground water; organic carbon; anthropogenic effect; arsenic; carcinogen; drinking water; groundwater resource; health impact; organic carbon; pollutant transport; river basin; rural area; spatial variation; temporal variation; water chemistry; well water; atmosphere; biochemical oxygen demand; biodegradation; biogeochemical cycle; carbon metabolism; decomposition; environment…	55	55	2	0.0363636	monodisciplinary	natural sciences	natural sciences			3	3	0	0	0	0	55	0	55	0	0	clearly monodisciplinary	natural sciences	clearly monodisciplinary - natural sciences	clearly natural sciences	natural sciences
Feng W., Zhong M., Lemoine J.-M., Biancale R., Hsu H.-T., Xia J.	2013	Evaluation of groundwater depletion in North China using the Gravity Recovery and Climate Experiment (GRACE) data and ground-based measurements	Water Resources Research	2010-2014	3.549	no	natural sciences	53	GRACE; groundwater depletion; North China	2	GRACE; Gravity recovery and climate experiment datum; Gravity recovery and climate experiment satellites; Ground based measurement; Groundwater depletion; North China; Regional groundwater; Terrestrial water storage; Aquifers; Experiments; Geodetic satellites; Hydrogeology; Irrigation; Soil moisture; Water conservation; Groundwater resources; aquifer characterization; GRACE; ground-based measurem…	24	26	1	0.0384615	monodisciplinary	natural sciences	natural sciences			6	6	0	0	0	0	60	0	60	0	0	clearly monodisciplinary	natural sciences	clearly monodisciplinary - natural sciences	clearly natural sciences	natural sciences
Ferguson G., Gleeson T.	2012	Vulnerability of coastal aquifers to groundwater use and climate change	Nature, Nature Climate Change, Nature Geoscience	2010-2014	38.138	no	natural sciences	62		0	climate change; coastal aquifer; groundwater resource; hydrogeology; population density; saline intrusion; sea level change; twenty first century; vulnerability; water management; water use	10	10	3	0.3	monodisciplinary	natural sciences	natural sciences			2	2	0	0	0	0	30	0	30	0	0	clearly monodisciplinary	natural sciences	clearly monodisciplinary - natural sciences	clearly natural sciences	natural sciences
Feyen L., Gorelick S.M.	2004	Reliable groundwater management in hydroecologically sensitive areas	Water Resources Research	2000-2004	3.549	no	natural sciences	35	Groundwater production; Prediction uncertainty; Stochastic optimization; Wetlands	3	Ecology; Groundwater; Hydraulic conductivity; Hydrology; Random processes; Reservoirs (water); Wetlands; Groundwater management; Hydroecological balance; Water resources; groundwater; hydraulic conductivity; stochasticity; water management; wetland management	14	17	1	0.0588235	monodisciplinary	natural sciences	natural sciences			2	2	0	0	0	0	21	0	21	0	0	clearly monodisciplinary	natural sciences	clearly monodisciplinary - natural sciences	clearly natural sciences	natural sciences
Fienen M.N., Masterson J.P., Plant N.G., Gutierrez B.T., Thieler E.R.	2013	Bridging groundwater models and decision support with a Bayesian network	Water Resources Research	2010-2014	3.549	yes	multidisciplinary	10	Bayes; Bayesian Network; decision support; emulation; groundwater; hydrology	5	Bayes; Decision supports; emulation; Environmental conditions; Groundwater conditions; Groundwater Flow Model; Groundwater modeling; Numerical instability; Bayesian networks; Decision support systems; Forecasting; Groundwater flow; Hydrology; Sea level; Tools; Groundwater; Bayesian analysis; decision support system; emulsion; groundwater flow; hydrological modeling; island biogeography; sea level…	26	31	1	0.0322581	monodisciplinary	natural sciences	natural sciences			5	5	0	0	0	0	81	0	81	0	0	clearly monodisciplinary	natural sciences	clearly monodisciplinary - natural sciences	clearly natural sciences	natural sciences
Fishman R.M., Siegfried T., Raj P., Modi V., Lall U.	2011	Over-extraction from shallow bedrock versus deep alluvial aquifers: Reliability versus sustainability considerations for India's groundwater irrigation	Water Resources Research	2010-2014	3.549	yes	multidisciplinary	11		0	Agricultural economy; Alluvial aquifers; Comparative analysis; Extraction costs; Groundwater aquifer; Groundwater irrigation; Hard-rock aquifers; Irrigated agriculture; Long-term sustainability; Resource depletion; Shallow aquifers; Simple modeling; Water tables; Aquifers; Hydrogeology; Irrigation; Sustainable development; Time series; Water supply; Groundwater resources; agricultural economics; …	40	40	7	0.175	multidisciplinary	balanced	unclear			5	1	1	1	1	2	34	0	23	11	0.323529	multidisciplinary	natural sciences	multidisciplinary - natural sciences	most likely multidisciplinary	multidisciplinary
Fleckenstein J., Anderson M., Fogg G., Mount J.	2004	Managing surface water-groundwater to restore fall flows in the Cosumnes River	Journal of Water Resources Planning and Management	2000-2004	2.676	no	natural sciences	28		0	Aquifers; Fisheries; Groundwater; Rivers; Water conservation; Water resources; Channel routing; Chinook salmon; Cosumnes River; River flows; Surface waters; groundwater abstraction; groundwater-surface water interaction; hydrological response; river flow; water level; water management; California; Cosumnes River; North America; United States; Oncorhynchus tshawytscha	21	21	2	0.0952381	monodisciplinary	natural sciences	natural sciences			4	4	0	0	0	0	34	3	31	0	0	clearly monodisciplinary	natural sciences	clearly monodisciplinary - natural sciences	clearly natural sciences	natural sciences
Foglia L., McNally A., Harter T.	2013	Coupling a spatiotemporally distributed soil water budget with stream-depletion functions to inform stakeholder-driven management of groundwater-dependent ecosystems	Water Resources Research	2010-2014	3.549	yes	multidisciplinary	4	analytical and numerical solutions; groundwater management; groundwater recharge; stakeholders contribution; streamflow depletion	4	Analytical and numerical solutions; Ground water recharge; Groundwater management; Groundwater modeling; Groundwater pumping; Groundwater-dependent ecosystems; Scenario development; stakeholders contribution; Arid regions; Budget control; Climate change; Ecosystems; Pumps; Soil moisture; Stream flow; Tools; Water management; Water quality; Recharging (underground waters); environmental management…	30	34	5	0.147059	monodisciplinary	natural sciences	natural sciences			3	3	0	0	0	0	83	0	77	6	0.0722892	monodisciplinary	natural sciences	monodisciplinary - natural sciences	clearly natural sciences	natural sciences
Fort D.D.	1991	Federalism and the Prevention of Groundwater Contamination	Water Resources Research	1990-1994	3.549	yes	multidisciplinary	0		0	Groundwater(Protection; Legal Aspects(U.S.A; Water Resources; environmental protection; federal government; groundwater quality; pollution control; water contamination; USA	8	8	2	0.25	single author	social sciences	social sciences-unclear			1	-2	1	0	1	1	59	22	2	35	0.945946	clearly monodisciplinary	social sciences	clearly monodisciplinary - social sciences	clearly social sciences	natural sciences
Foster T., Brozović N., Butler A.P.	2014	Modeling irrigation behavior in groundwater systems	Water Resources Research	2010-2014	3.549	yes	multidisciplinary	6	Food security; Groundwater; Hydro-economic; Irrigation; Sustainability; Water resources management	5		0	5	4	0.8	multidisciplinary	natural sciences	natural sciences			3	2	1	1	0	0	75	0	55	20	0.266667	multidisciplinary	natural sciences	multidisciplinary - natural sciences	most likely multidisciplinary	multidisciplinary
Frija A., Chebil A., Speelman S., Faysse N.	2014	A critical assessment of groundwater governance in Tunisia	Water Policy	2010-2014	0.833	no	social sciences	1	Governance; Groundwater; Participation; Regulation; Tunisia	4		0	4	3	0.75	monodisciplinary	social sciences	social sciences			4	0	4	3	0	0	45	5	4	36	0.9	weak multidisciplinary	social sciences	weak multidisciplinary - social sciences	most likely social sciences	natural sciences
Gaganis P., Smith L.	2001	A Bayesian approach to the quantification of the effect of model error on the predictions of groundwater models	Water Resources Research	2000-2004	3.549	no	natural sciences	33		0	Decision theory; Errors; Hydrology; Reliability; Risk assessment; Bayesian approach; Groundwater; error; groundwater; mathematical modeling; Bayesian analysis; error analysis; groundwater; hydrological modeling	13	13	2	0.153846	monodisciplinary	natural sciences	natural sciences			2	2	0	0	0	0	37	0	37	0	0	clearly monodisciplinary	natural sciences	clearly monodisciplinary - natural sciences	clearly natural sciences	natural sciences
Gardner W.P., Harrington G.A., Solomon D.K., Cook P.G.	2011	Using terrigenic 4He to identify and quantify regional groundwater discharge to streams	Water Resources Research	2010-2014	3.549	no	natural sciences	21		0	Ground water discharge; Ground water inflow; Naturally occurring; Regional groundwater; Residence time; River systems; Sustainable management; Tracer transport; Water budget; Western Australia; Catchments; Discharge (fluid mechanics); Helium; Rivers; Runoff; Groundwater; catchment; discharge; groundwater flow; helium; hydrological response; identification method; mathematical analysis; numerical …	33	33	2	0.0606061	monodisciplinary	natural sciences	natural sciences			4	4	0	0	0	0	61	0	61	0	0	clearly monodisciplinary	natural sciences	clearly monodisciplinary - natural sciences	clearly natural sciences	natural sciences
Gebregziabher G., Villholth K.G., Hanjra M.A., Yirga M., Namara R.E.	2013	Cost-benefit analysis and ideas for cost sharing of groundwater irrigation: Evidence from north-eastern Ethiopia	Water International	2010-2014	0.686	no	social sciences	3	cost sharing; cost-benefit; Ethiopia; groundwater irrigation; Raya-Kobo	4		0	4	2	0.5	weak multidisciplinary	social sciences	social sciences	yes		5	0	5	4	0	0	24	10	0	14	1	clearly monodisciplinary	social sciences	clearly monodisciplinary - social sciences	most likely social sciences	natural sciences
Georgakakos A.P., Vlatsa D.A.	1991	Stochastic Control of Groundwater Systems	Water Resources Research	1990-1994	3.549	no	natural sciences	10		0	groundwater flow; pumping rate; stochastic model; transmissivity; uncertainty; water management	5	5	1	0.2	monodisciplinary	natural sciences	natural sciences			2	2	0	0	0	0	37	4	33	0	0	clearly monodisciplinary	natural sciences	clearly monodisciplinary - natural sciences	clearly natural sciences	natural sciences
Gleeson T., Wada Y., Bierkens M.F.P., Van Beek L.P.H.	2012	Water balance of global aquifers revealed by groundwater footprint	Nature, Nature Climate Change, Nature Geoscience	2010-2014	38.138	yes	multidisciplinary	141		0	ground water; aquifer; assessment method; ecosystem service; groundwater resource; spatial analysis; water budget; water management; water supply; agriculture; aquifer; article; fishery; fluid balance; forestry; human; hydrology; priority journal; soil; water contamination; Agriculture; Asia; Desert Climate; Drinking Water; Ecosystem; Food Supply; Groundwater; Monte Carlo Method; North America; R…	32	32	2	0.0625	monodisciplinary	natural sciences	natural sciences			4	4	0	0	0	0	29	5	15	9	0.375	multidisciplinary	natural sciences	multidisciplinary - natural sciences	most likely natural sciences	natural sciences
Goderniaux P., Brouyére S., Blenkinsop S., Burton A., Fowler H.J., Orban P., Dassargues A.	2011	Modeling climate change impacts on groundwater resources using transient stochastic climatic scenarios	Water Resources Research	2010-2014	3.549	no	natural sciences	33		0	Belgium; Change conditions; Climate change impact; Climate change scenarios; Climate variability; Climatic changes; Climatic scenarios; Confidence interval; Finite element modeling; Groundwater reserves; Hydrological models; Negative impacts; Regional climate models; Stochastic generation; Time-scales; Transient climate change; Water managers; Weather generator; Climate models; Finite element met…	39	39	3	0.0769231	monodisciplinary	natural sciences	natural sciences			7	7	0	0	0	0	67	0	67	0	0	clearly monodisciplinary	natural sciences	clearly monodisciplinary - natural sciences	clearly natural sciences	natural sciences
Guilfoos T., Pape A.D., Khanna N., Salvage K.	2013	Groundwater management: The effect of water flows on welfare gains	Ecological Economics	2010-2014	2.72	no	social sciences	1	Common pool resource; Darcy's Law; Hydraulic conductivity; Numerical optimization; Strategic behavior	4	agricultural worker; aquifer; common property resource; Darcy law; ecological economics; groundwater flow; groundwater resource; hydraulic conductivity; hydrological modeling; incentive; numerical model; optimization; water demand; water management; welfare economics; California; Kern County; United States	17	21	5	0.238095	multidisciplinary	social sciences	social sciences	yes		4	1	3	3	0	0	23	0	1	22	0.956522	clearly monodisciplinary	social sciences	clearly monodisciplinary - social sciences	most likely social sciences	natural sciences
Hellegers P., Zilberman D., Van Ierland E.	2001	Dynamics of agricultural groundwater extraction	Ecological Economics	2000-2004	2.72	yes	multidisciplinary	17	Dynamic renewable resource management; Groundwater quantity and quality; Price reform	2	agricultural application; groundwater abstraction; irrigation system; water economics; water supply	4	6	3	0.5	multidisciplinary	social sciences	multidisciplinary	maybe		3	0	2	2	0	1	20	2	1	17	0.944444	monodisciplinary	social sciences	monodisciplinary - social sciences	most likely social sciences	natural sciences
Helweg O.J.	2000	Water for a growing population water supply and groundwater issues in developing countries	Water International	2000-2004	0.686	yes	multidisciplinary	4	Developing countries; Groundwater; Infrastructure; Post analysis; Water quality; Water supply	5		0	5	2	0.4	single author	balanced	multidisciplinary			1	0	0	0	0	1	17	7	8	2	0.2	weak multidisciplinary	natural sciences	weak multidisciplinary - natural sciences	maybe multidisciplinary	multidisciplinary
Herrera G.S., Simuta-Champo R.	2013	Optimal design of groundwater-quality sampling networks with three-dimensional selection of sampling locations using an ensemble smoother	Journal of Water Resources Planning and Management	2010-2014	2.676	no	natural sciences	0	Ensemble smoother; Groundwater quality; Optimal monitoring design; Stochastic modeling; Stochastic simulation	4	Chemical analysis; Costs; Groundwater; Impurities; Optimal systems; Stochastic models; Three dimensional; Water quality; Ensemble smoother; Ground-water qualities; Groundwater plumes; Optimal monitoring; Sequential optimization methods; Spatial direction; Stochastic simulations; Stochastic transport; Groundwater pollution; chemical analysis; groundwater; network design; numerical model; optimizat…	23	27	1	0.037037	monodisciplinary	natural sciences	natural sciences			2	2	0	0	0	0	30	2	26	2	0.0714286	monodisciplinary	natural sciences	monodisciplinary - natural sciences	clearly natural sciences	natural sciences
Hoover J.H., Sutton P.C., Anderson S.J., Keller A.C.	2014	Designing and evaluating a groundwater quality Internet GIS	Applied Geography	2010-2014	2.565	unclear	unclear	1	Internet GIS; Navajo Nation; Unregulated drinking water; User centered design	3	drinking water; GIS; groundwater; Internet; water management; water quality; water resource; well water; United States	8	11	1	0.0909091	unclear	unclear	unclear			4	1	3	0	0	0	71	0	1	70	0.985915	clearly monodisciplinary	social sciences	clearly monodisciplinary - social sciences	most likely social sciences	natural sciences
Howden N.J.K., Burt T.P., Worrall F., Mathias S., Whelan M.J.	2011	Nitrate pollution in intensively farmed regions: What are the prospects for sustaining high-quality groundwater?	Water Resources Research	2010-2014	3.549	no	natural sciences	30		0	20th century; Agricultural intensification; Annual average; Food security; Hampton; High quality; Land managements; Long-term management; Modeling approach; N species; Nitrate pollution; River Thames; Surface nitrates; Water chemistry; World war II; Agriculture; Aquifers; Catchments; Food supply; Groundwater pollution; Groundwater resources; Land use; Leaching; Military operations; Nitrates; Poll…	52	52	5	0.0961538	monodisciplinary	natural sciences	natural sciences			5	5	0	0	0	0	73	0	70	3	0.0410959	clearly monodisciplinary	natural sciences	clearly monodisciplinary - natural sciences	clearly natural sciences	natural sciences
Hsiao C.-T., Chang L.-C.	2002	Dynamic optimal groundwater management with inclusion of fixed costs	Journal of Water Resources Planning and Management	2000-2004	2.676	no	natural sciences	63	Constrained differential dynamic programming; Fixed cost; Genetic algorithm; Groundwater management	3	Economics; Genetic algorithms; Linear programming; Pumps; Pumping rates; Groundwater resources; cost; genetic algorithm; groundwater abstraction; pumping; water management	10	13	2	0.153846	monodisciplinary	natural sciences	natural sciences			2	2	0	0	0	0	32	0	32	0	0	clearly monodisciplinary	natural sciences	clearly monodisciplinary - natural sciences	clearly natural sciences	natural sciences
Huang Q., Wang J., Rozelle S., Polasky S., Liu Y.	2013	The effects of well management and the nature of the aquifer on groundwater resources	American Journal of Agricultural Economics	2010-2014	1.436	yes	multidisciplinary	1	collective well management; community-based management; connected village; isolated village; private well management	4	aquifer; community resource management; comparative study; groundwater resource; resource allocation; village; water management; well water; China	8	12	5	0.416667	monodisciplinary	social sciences	social sciences	yes		5	0	5	3	0	0	70	0	6	64	0.914286	monodisciplinary	social sciences	monodisciplinary - social sciences	clearly social sciences	natural sciences
Hynds P.D., Misstear B.D., Gill L.W.	2012	Development of a microbial contamination susceptibility model for private domestic groundwater sources	Water Resources Research	2010-2014	3.549	no	natural sciences	16		0	Contamination risks; Design parameters; Ground-water qualities; Groundwater sources; Groundwater vulnerability; Groundwater wells; Hydrogeological settings; Ireland; Logistic regressions; Meteorological data; Microbial contamination; Microbial quality; Model hierarchy; Predictive accuracy; Private wells; Setback distances; Source types; Thermotolerant; Validation data; Aquifers; Contamination; Gr…	41	41	1	0.0243902	monodisciplinary	natural sciences	natural sciences			3	3	0	0	0	0	57	0	57	0	0	clearly monodisciplinary	natural sciences	clearly monodisciplinary - natural sciences	clearly natural sciences	natural sciences
Ibáñez J., Martínez S., Martínez J.	2004	Competitive and optimal control strategies for groundwater pumping by agricultural production units	Water Resources Research	2000-2004	3.549	yes	multidisciplinary	4	Competition; Dynamic models; Groundwater management; Optimal control	3	Fluid mechanics; Optimal control systems; Trajectories; Aquifer exploitation; Natural discharge; Storativity; Groundwater; agricultural production; aquifer; control system; groundwater abstraction; optimization; pumping	12	15	1	0.0666667	unclear	unclear	unclear	maybe	Planning and Management	3	-2	1	1	3	1	10	0	4	6	0.6	multidisciplinary	balanced	multidisciplinary - balanced	maybe multidisciplinary	multidisciplinary
Istanbulluoglu E., Wang T., Wright O.M., Lenters J.D.	2012	Interpretation of hydrologic trends from a water balance perspective: The role of groundwater storage in the Budyko hypothesis	Water Resources Research	2010-2014	3.549	no	natural sciences	27		0	Absolute deviations; Annual runoff; Aridity index; Baseflows; Diagnostic tools; Groundwater monitoring wells; Groundwater storage; High frequency HF; Hydrologic systems; Interannual; Linear reservoirs; Low frequency; Low-amplitude; Model sensitivity analysis; Nebraska; Net loss; Runoff response; Sand hills; Statistical significance; System variables; Water balance; Water budget; Water storage; Ae…	47	47	2	0.0425532	monodisciplinary	natural sciences	natural sciences			4	4	0	0	0	0	74	0	74	0	0	clearly monodisciplinary	natural sciences	clearly monodisciplinary - natural sciences	clearly natural sciences	natural sciences
Johnson S.L., Adams R.M., Perry G.M.	1991	The on-farm costs of reducing groundwater pollution	American Journal of Agricultural Economics	1990-1994	1.436	yes	multidisciplinary	90		0	agricultural chemical; empirical analysis; groundwater quality; nitrate pollution; non-point source; on-farm cost; pollution reduction; simulation model; USA, Oregon, Columbia Basin	8	8	1	0.125	unclear	social sciences	unclear			3	-1	2	2	2	0	35	3	11	21	0.65625	multidisciplinary	social sciences	multidisciplinary - social sciences	maybe multidisciplinary	multidisciplinary
Jones L.	1992	Adaptive control of ground-water hydraulics	Journal of Water Resources Planning and Management	1990-1994	2.676	yes	multidisciplinary	7		0	Adaptive Control; Groundwater; Water Management	2	2	2	1	single author	natural sciences	natural sciences			1	1	0	0	0	0	18	0	18	0	0	clearly monodisciplinary	natural sciences	clearly monodisciplinary - natural sciences	clearly natural sciences	natural sciences
Joodaki G., Wahr J., Swenson S.	2014	Estimating the human contribution to groundwater depletion in the Middle East, from GRACE data, land surface models, and well observations	Water Resources Research	2010-2014	3.549	yes	multidisciplinary	17	GRACE; groundwater; hydrology models; Middle East; well observations	4	Digital storage; Geodetic satellites; Soil moisture; Water conservation; Anthropogenic contribution; GRACE; Gravity recovery and climate experiment satellites; Groundwater depletion; Groundwater storage; Hydrology models; Land surface modeling; Middle East; Groundwater	12	16	3	0.1875	monodisciplinary	natural sciences	natural sciences			3	3	0	0	0	0	23	0	23	0	0	clearly monodisciplinary	natural sciences	clearly monodisciplinary - natural sciences	clearly natural sciences	natural sciences
Kallioras A., Pliakas F., Diamantis I., Kallergis G.	2010	SWOT analysis in groundwater resources management of coastal aquifers: A case study from Greece	Water International	2010-2014	0.686	yes	multidisciplinary	5	Coastal aquifers management; Greece; Groundwater resources; Seawater intrusion; SWOT analysis	4		0	4	2	0.5	monodisciplinary	natural sciences	natural sciences			4	4	0	0	0	0	39	3	24	12	0.333333	weak multidisciplinary	natural sciences	weak multidisciplinary - natural sciences	most likely natural sciences	natural sciences
Kanazawa M.T.	1992	Econometric estimation of groundwater pumping costs: A simultaneous equations approach	Water Resources Research	1990-1994	3.549	yes	multidisciplinary	8		0	Costs; Groundwater; Models; Pumping	3	3	1	0.333333	single author	unclear	social sciences-unclear	maybe		1	-1	1	1	1	0	20	5	6	9	0.6	multidisciplinary	balanced	multidisciplinary - balanced	maybe multidisciplinary	multidisciplinary
Kaplan D., Muñoz-Carpena R., Ritter A.	2010	Untangling complex shallow groundwater dynamics in the floodplain wetlands of a southeastern U.S. coastal river	Water Resources Research	2010-2014	3.549	no	natural sciences	14		0	Atmospheric fluxes; Common factors; Complex interaction; Cumulative rainfall; Dimension reduction techniques; Dynamic factor analysis; Dynamic factor models; Ecosystem protection; Ecosystem restoration; Explanatory variables; Flood plains; Floodplain forest; Florida , USA; Groundwater profile; Heterogeneous soils; Hydrological time-series; Hydroperiods; Linear combinations; Management scenarios; …	60	60	2	0.0333333	monodisciplinary	natural sciences	natural sciences			3	3	0	0	0	0	49	0	49	0	0	clearly monodisciplinary	natural sciences	clearly monodisciplinary - natural sciences	clearly natural sciences	natural sciences
Karimov A., Giordano M., Mukherji A., Borisov V., Djumanov J.	2012	Of transboundary basins, integrated water resources management (IWRM) and second best solutions: The case of groundwater banking in Central Asia	Water Policy	2010-2014	0.833	yes	multidisciplinary	3	Groundwater development; Syrdarya River; Transboundary river basin management; Water Banking	3		0	3	3	1	multidisciplinary	balanced	natural sciences			5	2	2	2	1	0	23	11	3	9	0.75	multidisciplinary	social sciences	multidisciplinary - social sciences	probably multidisciplinary	multidisciplinary
Khazaei E., Mackay R., Warner J.W.	2004	The effects of urbanization on groundwater quantity and quality in the Zahedan aquifer, southeast Iran	Water International	2000-2004	0.686	yes	multidisciplinary	4	Groundwater; Iran; Nitrates; Phosphorus; Pollution; Urbanization; Zahedan aquifer	6		0	6	1	0.166667	monodisciplinary	natural sciences	natural sciences			3	3	0	0	0	0	30	8	20	2	0.0909091	monodisciplinary	natural sciences	monodisciplinary - natural sciences	clearly natural sciences	natural sciences
Kim C.S., Hostetler J., Amacher G.	1993	The regulation of groundwater quality with delayed responses	Water Resources Research	1990-1994	3.549	unclear	unclear	19		0	dynamic model; fertiliser use; groundwater quality; nitrate contamination; user tax; water quality management	5	5	2	0.4	unclear	social sciences	social sciences	yes		3	0	1	1	2	0	21	1	4	16	0.8	weak multidisciplinary	social sciences	weak multidisciplinary - social sciences	maybe multidisciplinary	multidisciplinary
King C., Salem B.	2012	A socio-ecological investigation of options to manage groundwater degradation in the western desert, Egypt	Ambio	2010-2014	2.289	yes	multidisciplinary	3	Groundwater management; Human-environment interactions; Socio-ecological	2	agricultural land; global change; interdisciplinary approach; land reclamation; nature-society relations; smallholder; water management; water use; Egypt; Western Desert; ground water; agriculture; article; chemistry; desert climate; ecosystem; Egypt; environmental monitoring; human; standard; time; water pollutant; water supply; Agriculture; Desert Climate; Ecosystem; Egypt; Environmental Monito…	32	34	2	0.0588235	weak multidisciplinary	natural sciences	multidisciplinary			2	1	0	0	0	1	53	0	13	40	0.754717	weak multidisciplinary	social sciences	weak multidisciplinary - social sciences	maybe multidisciplinary	multidisciplinary
Kirshen P.H.	2002	Potential impacts of global warming on groundwater in Eastern Massachusetts	Journal of Water Resources Planning and Management	2000-2004	2.676	no	natural sciences	24	Climatic changes; Global warming; Groundwater; Massachusetts; Surface waters	4	Groundwater recharge; Global warming; Public policy; Water supply; Watersheds; Wetlands; Groundwater; climate change; global warming; recharge; unconfined aquifer; water budget; United States	12	16	1	0.0625	single author	balanced	multidisciplinary			1	0	0	0	0	1	40	8	32	0	0	clearly monodisciplinary	natural sciences	clearly monodisciplinary - natural sciences	most likely natural sciences	natural sciences
Kollat J.B., Reed P.M., Maxwell R.M.	2011	Many-objective groundwater monitoring network design using bias-aware ensemble Kalman filtering, evolutionary optimization, and visual analytics	Water Resources Research	2010-2014	3.549	no	natural sciences	51		0	Adaptive strategy; Decision makers; Decision supports; Ensemble Kalman filtering; Evolutionary optimizations; Groundwater monitoring; Groundwater system; Model prediction; Monitoring costs; Network design; Plume transport; Space and time; Systematic models; Tracer experiment; Tracer fluxes; Tracer mass; Transport modeling; Uncertain measurements; Visual analytics; Aquifers; Decision support syste…	36	36	4	0.111111	monodisciplinary	natural sciences	natural sciences			3	3	0	0	0	0	103	0	103	0	0	clearly monodisciplinary	natural sciences	clearly monodisciplinary - natural sciences	clearly natural sciences	natural sciences
Koundouri P.	2004	Potential for groundwater management: Gisser-Sanchez effect reconsidered	Water Resources Research	2000-2004	3.549	no	natural sciences	31	Gisser-Sanchez effect; Groundwater management; Optimal control	2	Groundwater; Numerical analysis; Sensitivity analysis; Gisser-Sanchez's effect (GSE); Groundwater management; Water resources; groundwater; numerical method; optimization; water management; water use	10	12	1	0.0833333	single author	social sciences	social sciences	yes		1	0	1	1	0	0	67	2	2	63	0.969231	clearly monodisciplinary	social sciences	clearly monodisciplinary - social sciences	clearly social sciences	natural sciences
Kumar S., Lagudu S., Pavelic P., Davidson B.	2012	Integrating cost and benefit considerations with supply- and demand-based strategies for basin-scale groundwater management in South-West India	Water International	2010-2014	0.686	no	social sciences	7	demand management; groundwater economics; India; river basin; upstream-downstream; watershed development	5		0	5	2	0.4	unclear	social sciences	social sciences-unclear	maybe		4	-1	1	1	3	1	39	4	0	35	1	clearly monodisciplinary	natural sciences	clearly monodisciplinary - natural sciences	maybe multidisciplinary	multidisciplinary
Kunstmann H., Kinzelbach W., Siegfried T.	2002	Conditional first-order second-moment method and its application to the quantification of uncertainty in groundwater modeling	Water Resources Research	2000-2004	3.549	no	natural sciences	35	Environmental tracer; First-order second-moment method; Groundwater recharge; Inverse stochastic modeling; Monte Carlo method; Uncertainty propagation	5	Aquifers; Flow of water; Groundwater; Hydraulic conductivity; Monte Carlo methods; Quantification; Water resources; decision making; groundwater flow; hydrological modeling; Monte Carlo analysis; recharge; water management; Botswana	13	18	1	0.0555556	monodisciplinary	natural sciences	natural sciences			3	3	0	0	0	0	51	0	51	0	0	clearly monodisciplinary	natural sciences	clearly monodisciplinary - natural sciences	clearly natural sciences	natural sciences
Kurtz W., Hendricks Franssen H.-J., Kaiser H.-P., Vereecken H.	2014	Joint assimilation of piezometric heads and groundwater temperatures for improved modeling of river-aquifer interactions	Water Resources Research	2010-2014	3.549	no	natural sciences	5	data assimilation; ensemble Kalman filter; groundwater temperatures; localization; river-aquifer exchange	4	Aquifers; Computer simulation; Data processing; Forecasting; Groundwater resources; Kalman filters; Rivers; Temperature; Uncertainty analysis; Water management; Data assimilation; Ensemble Kalman Filter; Groundwater temperatures; localization; River-aquifer interaction; State and parameter estimations; Subsurface characterizations; Surface water and groundwaters; Parameter estimation; assimilatio…	34	38	1	0.0263158	monodisciplinary	natural sciences	natural sciences			4	4	0	0	0	0	46	0	46	0	0	clearly monodisciplinary	natural sciences	clearly monodisciplinary - natural sciences	clearly natural sciences	natural sciences
Lavoie R., Joerin F., Rodriguez M.J.	2014	Incorporating groundwater issues into regional planning in the Province of Quebec	Journal of Environmental Planning and Management	2010-2014	1.367	yes	multidisciplinary	2	environmental management; groundwater; land planning	2		0	2	2	1	unclear	unclear	unclear			3	-3	2	0	2	2	53	19	6	28	0.823529	weak multidisciplinary	social sciences	weak multidisciplinary - social sciences	maybe multidisciplinary	multidisciplinary
Lee D.J., Kim C.S.	2002	Nonpoint source groundwater pollution and endogenous regulatory policies	Water Resources Research	2000-2004	3.549	yes	multidisciplinary	5	Groundwater; Irrigation; Nitrate; Nonpoint source; Optimal policy; Pollution tax	5	Costs; Groundwater; Groundwater pollution; Mathematical models; Mitigation costs; Water resources; groundwater pollution; nitrate; nonpoint source pollution; pollution tax; regulatory framework	10	15	2	0.133333	monodisciplinary	social sciences	social sciences	yes		2	0	2	2	0	0	27	3	4	20	0.833333	weak multidisciplinary	social sciences	weak multidisciplinary - social sciences	most likely social sciences	natural sciences
Lee J.G., Lacewell R.D.	1990	Farm program impacts on an exhaustible groundwater supply: An analysis of the Texas Southern High Plains	Water Resources Research	1990-1994	3.549	yes	multidisciplinary	3		0	crop yield; groundwater extraction; irrigated agriculture; optimal water use; water resource management; USA, Texas, Southern High Plains	5	5	1	0.2	unclear	social sciences	social sciences-unclear	maybe		2	-2	2	1	1	1	25	6	3	16	0.842105	weak multidisciplinary	social sciences	weak multidisciplinary - social sciences	maybe multidisciplinary	multidisciplinary
Liao L., Green C.T., Bekins B.A., Böhlke J.K.	2012	Factors controlling nitrate fluxes in groundwater in agricultural areas	Water Resources Research	2010-2014	3.549	no	natural sciences	15		0	Agricultural areas; Application rates; Chloride flux; Denitrification rate; Electron donors; Environmental tracers; Ground-water qualities; Groundwater ages; Key process; Land surface; Model results; Nitrate fluxes; Physical factors; Recharge rates; Reduction rate; Similar degree; Steady state; Total mass; Transport models; Unsaturated zone; Vertical profile; Water tables; Water use; Agricultural…	58	58	1	0.0172414	monodisciplinary	natural sciences	natural sciences			4	4	0	0	0	0	69	0	69	0	0	clearly monodisciplinary	natural sciences	clearly monodisciplinary - natural sciences	clearly natural sciences	natural sciences
Livingston M.L., Garrido A.	2004	Entering the policy debate: An economic evaluation of groundwater policy in flux	Water Resources Research	2000-2004	3.549	yes	multidisciplinary	15	Groundwater; Institutions; Policy reform; US-Spain; Water policy; Water regulation	5	Aquifers; Economic and social effects; Groundwater; Public policy; Water quality; Economic evaluation; Groundwater quality; Policy makers; Water resources; groundwater resource; policy reform; resource management; water economics; water industry; water planning; Eastern Hemisphere; Eurasia; Europe; North America; Southern Europe; Spain; United States; Western Hemisphere; World	23	28	13	0.464286	monodisciplinary	social sciences	social sciences			2	0	2	1	0	0	34	2	1	31	0.96875	clearly monodisciplinary	social sciences	clearly monodisciplinary - social sciences	clearly social sciences	natural sciences
Loehman E.T.	2014	Social investment for sustainability of groundwater: A revealed preference approach	Sustainability	2010-2014	0.92	no	social sciences	0	Backcasting; Groundwater; Optimal control; Planning process; Privatization; Public participation; Revealed preference; Social investment; Sustainability; Water pricing	9		0	9	7	0.777778	single author	social sciences	social sciences	yes		1	0	1	1	0	0	109	9	6	94	0.94	monodisciplinary	social sciences	monodisciplinary - social sciences	clearly social sciences	natural sciences
Löfgren S., Aastrup M., Bringmark L., Hultberg H., Lewin-Pihlblad L., Lundin L., Karlsson G.P., Thunholm B.	2011	Recovery of soil water, groundwater, and streamwater from acidification at the swedish integrated monitoring catchments	Ambio	2010-2014	2.289	no	natural sciences	26		0	carbon; fresh water; ground water; sulfate; acidification; anthropogenic effect; atmospheric deposition; catchment; discharge; dissolved organic carbon; environmental monitoring; groundwater; human activity; integrated approach; nature-society relations; neutralization; Northern Hemisphere; pH; runoff; soil water; streamwater; sulfur; water pollution; article; chemistry; environmental monitoring;…	41	41	3	0.0731707	monodisciplinary	natural sciences	natural sciences			8	8	0	0	0	0	46	0	46	0	0	clearly monodisciplinary	natural sciences	clearly monodisciplinary - natural sciences	clearly natural sciences	natural sciences
Lowry C.S., Loheide S.P.	2010	Groundwater-dependent vegetation: Quantifying the groundwater subsidy	Water Resources Research	2010-2014	3.549	no	natural sciences	17		0	Complex response; Fine-grained sediment; Grained materials; Riparian ecosystem; Root-water uptake; Shallow water tables; Soil erosion; Soil thickness; Water table depths; Water tables; Aquifers; Climate change; Sedimentology; Sediments; Soil moisture; Stratigraphy; Ecosystems; climate change; fine grained sediment; groundwater resource; riparian zone; shallow water; soil erosion; soil moisture; w…	27	27	1	0.037037	monodisciplinary	natural sciences	natural sciences			2	2	0	0	0	0	29	0	29	0	0	clearly monodisciplinary	natural sciences	clearly monodisciplinary - natural sciences	clearly natural sciences	natural sciences
Lutz A., Thomas J.M., Keita M.	2011	Effects of population growth and climate variability on sustainable groundwater in Mali, West Africa	Sustainability	2010-2014	0.92	yes	multidisciplinary	1	Climate; Groundwater; Population growth; Sustainability	3	Climate; Climate variability; Extraction rate; Groundwater extraction; Groundwater system; Mean annual precipitation; Population growth; Sustainable groundwater; Sustainable groundwater resources; West Africa; Agriculture; Climatology; Developing countries; Groundwater; Groundwater resources; Potable water; Sustainable development; Water levels; Population statistics	18	21	5	0.238095	unclear	natural sciences	natural sciences			3	2	0	0	1	0	24	9	4	11	0.733333	multidisciplinary	social sciences	multidisciplinary - social sciences	maybe multidisciplinary	multidisciplinary
MacDonnell L.J., Guy D.J.	1991	Approaches to groundwater quality protection in the western United States	Water Resources Research	1990-1994	3.549	yes	multidisciplinary	1		0	groundwater protection; potable water quality; water quality management; USA	3	3	1	0.333333	unclear	social sciences	social sciences			2	1	1	0	0	0	45	12	3	30	0.909091	monodisciplinary	social sciences	monodisciplinary - social sciences	most likely social sciences	natural sciences
Madani K., Dinar A.	2012	Cooperative institutions for sustainable common pool resource management: Application to groundwater	Water Resources Research	2010-2014	3.549	yes	multidisciplinary	28		0	Common pool resources; Cooperative game; Cooperative game theory; Cooperative management; Power indices; Solution concepts; Stability indices; Tragedy of the commons; Game theory; Groundwater; Natural resources; Societies and institutions; common property resource; community resource management; cooperative sector; game theory; groundwater resource; management practice; numerical model; regulator…	21	21	6	0.285714	monodisciplinary	social sciences	social sciences	yes		2	0	2	2	0	0	69	0	6	63	0.913043	monodisciplinary	social sciences	monodisciplinary - social sciences	clearly social sciences	natural sciences
Madani K., Dinar A.	2012	Non-cooperative institutions for sustainable common pool resource management: Application to groundwater	Ecological Economics	2010-2014	2.72	no	social sciences	28	Common pool resources management; Groundwater; Institutions; Modeling; Non-cooperative; Optimization	5	decision making; exploitation; groundwater resource; optimization; pool; resource management; sustainability; sustainable development; water demand; water management; water planning	10	15	7	0.466667	monodisciplinary	social sciences	social sciences		Planning and Management	2	0	2	1	0	0	47	0	3	44	0.93617	monodisciplinary	social sciences	monodisciplinary - social sciences	clearly social sciences	natural sciences
Maimone M.	1991	Using regional ground-water model in water resource planning	Journal of Water Resources Planning and Management	1990-1994	2.676	yes	multidisciplinary	2		0	Flow of Water - Underground; Regional Planning - Water Supply; Water Resources - Management; Water Supply - Nassau County, New York; Regional Groundwater Models; Water Balances; Water, Underground	6	6	1	0.166667	single author	natural sciences	natural sciences			1	1	0	0	0	0	10	5	1	4	0.8	weak multidisciplinary	social sciences	weak multidisciplinary - social sciences	maybe multidisciplinary	multidisciplinary
Male J.W., Mueller F.A.	1992	Model for prescribing ground-water use permits	Journal of Water Resources Planning and Management	1990-1994	2.676	no	social sciences	20		0	Environmental Protection - Legislation; Mathematical Programming, Linear - Applications; Water Resources - Groundwater; Charles River, Massachusetts; Groundwater Use Permits; Water Withdrawals; Water Resources; economic growth; environmental protection; groundwater use; management model; surface water; Water Management Act (1986); water planning; USA, Massachusetts	14	14	5	0.357143	unclear	unclear	unclear		Planning and Management	2	0	0	0	1	1	16	1	14	1	0.0666667	monodisciplinary	natural sciences	monodisciplinary - natural sciences	most likely natural sciences	natural sciences
Maliva R.G.	2014	Groundwater banking: Opportunities and management challenges	Water Policy	2010-2014	0.833	no	social sciences	4	Aquifer recharge; Groundwater banking; Integrated water resources management	2		0	2	2	1	single author	natural sciences	natural sciences			1	1	0	0	0	0	25	6	2	17	0.894737	weak multidisciplinary	social sciences	weak multidisciplinary - social sciences	most likely natural sciences	natural sciences
Manda A.K., Klein W.A.	2014	Rescuing degrading aquifers in the Central Coastal Plain of North Carolina (USA): Just process, effective groundwater management policy, and sustainable aquifers	Water Resources Research	2010-2014	3.549	yes	multidisciplinary	1	aquifers; Central Coastal Plain; groundwater management; procedural justice	3		0	3	1	0.333333	monodisciplinary	natural sciences	natural sciences			2	2	0	0	0	0	48	0	8	40	0.833333	weak multidisciplinary	social sciences	weak multidisciplinary - social sciences	maybe multidisciplinary	multidisciplinary
Marryott R.A., Dougherty D.E., Stollar R.L.	1993	Optimal groundwater management: 2. Application of simulated annealing to a field‐scale contamination site	Water Resources Research	1990-1994	3.549	no	natural sciences	79		0	contamination; groundwater; groundwater management; groundwater remdiation; optimisation technique; pump and treat; remediation; simulated annealing; USA, California	8	8	1	0.125	monodisciplinary	natural sciences	natural sciences			3	3	0	0	0	0	22	7	15	0	0	clearly monodisciplinary	natural sciences	clearly monodisciplinary - natural sciences	clearly natural sciences	natural sciences
Martínez Cortina L., Hernández-Mora N.	2003	The role of groundwater in Spain's water policy	Water International	2000-2004	0.686	yes	multidisciplinary	12	Groundwater; Intensive use; Irrigation; Management; User communities; Water policy	5		0	5	4	0.8	multidisciplinary	balanced	natural sciences-unclear			2	0	1	0	1	0	18	4	6	8	0.571429	multidisciplinary	balanced	multidisciplinary - balanced	most likely multidisciplinary	multidisciplinary
Maskey S., Jonoski A., Solomatine D.P.	2002	Groundwater remediation strategy using global optimization algorithms	Journal of Water Resources Planning and Management	2000-2004	2.676	no	natural sciences	51	Algorithms; Ground water; Ground-water management; Remedial action	3	Aquifers; Genetic algorithms; Groundwater pollution; Linear programming; Optimization; Remediation; Pumping rates; Water resources; algorithm; groundwater; pumping; remediation; water pollution; algorithm; cleanup; groundwater pollution; optimization; pumping; remediation	18	21	1	0.047619	monodisciplinary	natural sciences	natural sciences			3	3	0	0	0	0	26	3	23	0	0	clearly monodisciplinary	natural sciences	clearly monodisciplinary - natural sciences	clearly natural sciences	natural sciences
McKinney D.C., Lin M.‐D.	1994	Genetic algorithm solution of groundwater management models	Water Resources Research	1990-1994	3.549	no	natural sciences	301		0	genetic algorithm solution; groundwater development; groundwater management; groundwater remediation; safe yield; Genetic Algorithm; Groundwater; Optimization; Water Management	8	8	2	0.25	monodisciplinary	natural sciences	natural sciences			2	2	0	0	0	0	47	0	43	4	0.0851064	monodisciplinary	natural sciences	monodisciplinary - natural sciences	clearly natural sciences	natural sciences
McPhee J., Yeh W.W.-G.	2004	Multiobjective optimization for sustainable groundwater management in semiarid regions	Journal of Water Resources Planning and Management	2000-2004	2.676	no	natural sciences	62		0	Algorithms; Cost effectiveness; Decision making; Decision support systems; Ecosystems; Environmental chambers; Fuzzy control; Optimization; Problem solving; Water resources; Groundwater management problems; Surface water; Water transfer; Groundwater; groundwater; optimization; reservoir; water management; groundwater; optimization; planning method; reservoir; semiarid region; water management; Ar…	29	29	2	0.0689655	monodisciplinary	natural sciences	natural sciences			2	2	0	0	0	0	25	2	23	0	0	clearly monodisciplinary	natural sciences	clearly monodisciplinary - natural sciences	clearly natural sciences	natural sciences
Michael H.A., Russoniello C.J., Byron L.A.	2013	Global assessment of vulnerability to sea-level rise in topography-limited and recharge-limited coastal groundwater systems	Water Resources Research	2010-2014	3.549	no	natural sciences	11	aquifer salinization; climate change; groundwater management; groundwater modeling; sea-level rise; submarine groundwater discharge	5	Groundwater management; Groundwater modeling; Hydrogeologic properties; Hydrogeologic setting; Sea level rise; Sea-level rise scenarios; Submarine groundwater discharge; Vulnerability indicators; Aquifers; Climate change; Groundwater flow; Groundwater resources; Hydrogeology; Landforms; Sea level; Topography; Water management; Recharging (underground waters); adaptive management; aquifer; climate…	38	43	4	0.0930233	monodisciplinary	natural sciences	natural sciences			3	3	0	0	0	0	48	0	47	1	0.0208333	clearly monodisciplinary	natural sciences	clearly monodisciplinary - natural sciences	clearly natural sciences	natural sciences
Miller G.R., Chen X., Rubin Y., Ma S., Baldocchi D.D.	2010	Groundwater uptake by woody vegetation in a semiarid oak savanna	Water Resources Research	2010-2014	3.549	no	natural sciences	56		0	California; Direct and indirect methods; Dry seasons; Flux measurements; Ground water level; Groundwater reserves; Growing season; Human consumption; Oak savanna; Oak tree; Plant growth; Quercus; Rapid changes; Sap flow; Semiarid landscape; Soil layer; Soil moisture content; Soil water; Soil water potential; Study sites; Uptake rate; Water storage; Woody vegetation; Drought; Forestry; Groundwater…	55	55	1	0.0181818	monodisciplinary	natural sciences	natural sciences			5	5	0	0	0	0	70	0	70	0	0	clearly monodisciplinary	natural sciences	clearly monodisciplinary - natural sciences	clearly natural sciences	natural sciences
Mirus B.B., Nimmo J.R.	2013	Balancing practicality and hydrologic realism: A parsimonious approach for simulating rapid groundwater recharge via unsaturated-zone preferential flow	Water Resources Research	2010-2014	3.549	no	natural sciences	6	limited data; preferential flow; recharge; simple model; vadose zone; water table fluctuations	5	Limited data; Preferential flows; recharge; Vadose Zone; Water table fluctuations; Arid regions; Groundwater flow; Groundwater; hydrological modeling; macropore; parsimony analysis; pollutant transport; preferential flow; recharge; vadose zone; water management; water resource; water table	17	22	1	0.0454545	monodisciplinary	natural sciences	natural sciences			2	2	0	0	0	0	38	0	38	0	0	clearly monodisciplinary	natural sciences	clearly monodisciplinary - natural sciences	clearly natural sciences	natural sciences
Moffett K.B., Gorelick S.M., McLaren R.G., Sudicky E.A.	2012	Salt marsh ecohydrological zonation due to heterogeneous vegetation-groundwater-surface water interactions	Water Resources Research	2010-2014	3.549	no	natural sciences	22		0	Field data; Geological heterogeneities; Groundwater dynamics; Groundwater velocity; Hydraulic conditions; Local topography; Plant water; Pressure heads; Quantitative models; Root zone; Rooting depths; Salt marsh ecosystem; Salt marshes; Sediment hydraulic properties; Spatial patterns; Spatial variations; Tidal dynamics; Water interactions; Anoxic sediments; Dynamics; Evapotranspiration; Groundwat…	41	41	1	0.0243902	monodisciplinary	natural sciences	natural sciences			4	4	0	0	0	0	96	0	96	0	0	clearly monodisciplinary	natural sciences	clearly monodisciplinary - natural sciences	clearly natural sciences	natural sciences
Mueller F.A., Male J.W.	1993	A management model for specification of groundwater withdrawal permits	Water Resources Research	1990-1994	3.549	yes	multidisciplinary	14		0	groundwater management; groundwater withdrawal; legislation; lowflow; safe yield; streamflow; USA, Massachusetts	6	6	2	0.333333	unclear	ss	social sciences-unclear		maybe	2	1	1	0	0	0	27	6	19	2	0.0952381	monodisciplinary	natural sciences	monodisciplinary - natural sciences	maybe multidisciplinary	multidisciplinary
Mulligan K.B., Brown C., Yang Y.-C.E., Ahlfeld D.P.	2014	Assessing groundwater policy with coupled economic-groundwater hydrologic modeling	Water Resources Research	2010-2014	3.549	yes	multidisciplinary	11	agent-based modeling; MODFLOW; optimal control; optimization; quota; Republican River; tax	6	Adaptive systems; Aquifers; Computer simulation; Control; Hydrogeology; Instruments; Models; Multi agent systems; Optimization; Water management; Agent-based model; MODFLOW; Optimal controls; quota; tax; Groundwater resources	15	21	2	0.0952381	monodisciplinary	natural sciences	natural sciences			3	3	0	0	0	0	53	0	38	15	0.283019	multidisciplinary	natural sciences	multidisciplinary - natural sciences	most likely natural sciences	natural sciences
Narayanamoorthy A.	2010	India's groundwater irrigation boom: Can it be sustained?	Water Policy	2010-2014	0.833	yes	multidisciplinary	7	Groundwater exploitation; Indian agriculture; Irrigated area; Sustainability	3		0	3	1	0.333333	single author	social sciences	social sciences	yes		2	1	1	1	0	0	51	14	0	37	1	clearly monodisciplinary	social sciences	clearly monodisciplinary - social sciences	clearly social sciences	social sciences
Naveh N., Shamir U.	2004	Managing groundwater levels in an agricultural area with peat soils	Journal of Water Resources Planning and Management	2000-2004	2.676	no	natural sciences	2	Agriculture; Decision support systems; Ground water; Irrigation; Optimization; Peat; Water levels	6	Canals; Cultivation; Dams; Decomposition; Drainage; Groundwater; Irrigation; Mathematical models; Saturation (materials composition); Soils; Water levels; Deviation; Drainage canals; Hula decision support system (HDSS); Peat soils; Water resources; agricultural catchment; decision support system; groundwater control; hydraulic structure; irrigation; water management; Asia; Eurasia; Israel; Middle…	25	31	2	0.0645161	monodisciplinary	natural sciences	natural sciences			2	2	0	0	0	0	7	2	5	0	0	clearly monodisciplinary	natural sciences	clearly monodisciplinary - natural sciences	clearly natural sciences	natural sciences
Nelson R.L.	2012	Assessing local planning to control groundwater depletion: California as a microcosm of global issues	Water Resources Research	2010-2014	3.549	yes	multidisciplinary	6		0	Adverse effect; California; Coding scheme; Content analysis; Empirical findings; Global issues; Groundwater depletion; Groundwater management; Groundwater pumping; Impaired water; Legal reform; Local planning; Local rules; Making decision; Planning systems; State legislation; Water resources planning; Climate change; Groundwater; Laws and legislation; Pumps; Water conservation; Water management; …	42	42	8	0.190476	single author	social sciences	social sciences			1	0	1	0	0	0	58	0	23	35	0.603448	multidisciplinary	social sciences	multidisciplinary - social sciences	maybe multidisciplinary	multidisciplinary
Nordstrom D.K.	2002	Worldwide occurrences of arsenic in ground water	Science	2000-2004	34.661	no	natural sciences	733		0	arsenic; ground water; carcinogen; organoarsenic derivative; arsenic; global perspective; groundwater pollution; health hazard; priority journal; short survey; soil pollution; water contamination; water quality; article; chemistry; health; management; oxidation reduction reaction; pH; public health; risk assessment; sediment; solubility; standard; United States; water pollutant; water supply; Ars…	40	40	3	0.075	single author	natural sciences	natural sciences			1	1	0	0	0	0	20	5	15	0	0	clearly monodisciplinary	natural sciences	clearly monodisciplinary - natural sciences	clearly natural sciences	natural sciences
Nunes L.M., Paralta E., Cunha M.C., Ribeiro L.	2004	Groundwater nitrate monitoring network optimization with missing data	Water Resources Research	2000-2004	3.549	no	natural sciences	16	Groundwater; Heuristics; Monitoring; Nitrates, simulated annealing	3	Agriculture; Algorithms; Cost effectiveness; Data reduction; Groundwater pollution; Nitrates; Optimization; Agricultural contamination; Groundwater nitrate monitoring; Groundwater resources; agricultural runoff; groundwater; kriging; nitrate; optimization; pollution monitoring; time series; Eurasia; Europe; Portugal; Southern Europe	20	23	1	0.0434783	weak multidisciplinary	natural sciences	natural sciences			4	3	0	0	0	1	62	5	2	55	0.964912	clearly monodisciplinary	social sciences	clearly monodisciplinary - social sciences	most likely social sciences	social sciences
O'Malley D., Vesselinov V.V.	2014	Groundwater remediation using the information gap decision theory	Water Resources Research	2010-2014	3.549	yes	multidisciplinary	6	decision theory; groundwater remediation; uncertainty analysis	2	Contaminant concentrations; Decision process; Ground water remediation; Info-gap decision theories; Non-probabilistic; Nonparametric uncertainties; Parametric uncertainties; Subsurface contamination; Decision theory; Groundwater; Pollution; Remediation; Uncertainty analysis; Decision making; concentration (composition); decision analysis; groundwater flow; parameterization; pollution control; pro…	21	23	4	0.173913	monodisciplinary	natural sciences	natural sciences			2	2	0	0	0	0	35	0	35	0	0	clearly monodisciplinary	natural sciences	clearly monodisciplinary - natural sciences	clearly natural sciences	natural sciences
Onta P.R., Gupta A.D., Harboe R.	1991	Multistep planning model for conjunctive use of surface-and ground-water resources	Journal of Water Resources Planning and Management	1990-1994	2.676	yes	multidisciplinary	36		0	Decision Theory And Analysis; Irrigation--Optimization; Mathematical Programming, Dynamic; Stream Flow; Water Resources--Surface Water; Conjunctive Water Use; Lumped Simulation Model; Multicriteria Decision Making; Multistep Planning Model; Risk Related Performance Measures; Water Resources	10	10	3	0.3	monodisciplinary	natural sciences	natural sciences			3	3	0	0	0	0	20	1	19	0	0	clearly monodisciplinary	natural sciences	clearly monodisciplinary - natural sciences	clearly natural sciences	natural sciences
Ophori D.U.	1991	On management of ground water in ross creek basin, alberta, Canada	Journal of Water Resources Planning and Management	1990-1994	2.676	yes	multidisciplinary	0		0	Canada; Aquifers--Alberta; Hydraulics; Hydrology; Mathematical Models; Water Supply; Computer Simulation; Ground Water Management; Ross Creek Basin, Alberta; Water Resources	9	9	1	0.111111	single author	natural sciences	natural sciences			1	1	0	0	0	0	21	2	19	0	0	clearly monodisciplinary	natural sciences	clearly monodisciplinary - natural sciences	clearly natural sciences	natural sciences
Orr P., Colby B.	2004	Groundwater management institutions to protect riparian habitat	Water Resources Research	2000-2004	3.549	yes	multidisciplinary	2	Economics; Groundwater; Policy; Riparian area; Stream flows; Water law	5	Environmental impact; Marketing; Plants (botany); Problem solving; Public policy; Pumps; Direct markets; Environmental amenities; Groundwater management; Groundwater pumping; Groundwater; groundwater abstraction; groundwater control; policy making; pumping; riparian zone; water management; water table; North America; San Pedro Basin [(RVB) North America]; Western Hemisphere; World; Riparia	22	27	6	0.222222	multidisciplinary	balanced	natural sciences			2	1	1	0	0	0	30	13	3	14	0.823529	weak multidisciplinary	social sciences	weak multidisciplinary - social sciences	probably multidisciplinary	multidisciplinary
Oude Essink G.H.P., Van Baaren E.S., De Louw P.G.B.	2010	Effects of climate change on coastal groundwater systems: A modeling study in the Netherlands	Water Resources Research	2010-2014	3.549	no	natural sciences	74		0	Anthropogenic activity; Coastal groundwater; Confining layers; Drinking water supplies; Function of time; Groundwater system; Holocenes; Hydraulic heads; Hydrogeological effects; Land subsidence; Land surface; Mean sea level; Modeling studies; Netherlands; Numerical modeling; Phreatic water; Saline groundwater; Sea level rise; Seawater levels; Shallow groundwater; Three-dimensional numerical mode…	68	68	4	0.0588235	unclear	natural sciences	natural sciences			3	2	0	0	1	0	72	0	69	3	0.0416667	clearly monodisciplinary	natural sciences	clearly monodisciplinary - natural sciences	most likely natural sciences	natural sciences
Papadopoulou M.P., Pinder G.F., Karatzas G.P.	2003	Enhancement of the outer approximation method for the solution of concentration-constrained optimal-design groundwater-remediation problems	Water Resources Research	2000-2004	3.549	no	natural sciences	11	Contamination; Groundwater; Optimization; Outer approximation; Remediation	4	Approximation theory; Computational complexity; Constraint theory; Functions; Mathematical models; Optimization; Problem solving; Water quality; Nonconvex objective functions; Quality management; Groundwater; groundwater; optimization; remediation; water management; water quality	15	19	1	0.0526316	monodisciplinary	natural sciences	natural sciences			3	3	0	0	0	0	12	0	12	0	0	clearly monodisciplinary	natural sciences	clearly monodisciplinary - natural sciences	clearly natural sciences	natural sciences
Pavelic P., Xayviliya O., Ongkeo O.	2014	Pathways for effective groundwater governance in the least-developed-country context of the Lao PDR	Water International	2010-2014	0.686	no	social sciences	1	groundwater management; Laos; least developed countries; water resources development	3		0	3	3	1	multidisciplinary	unclear	multidisciplinary			3	1	1	0	0	1	38	25	9	4	0.307692	multidisciplinary	natural sciences	multidisciplinary - natural sciences	probably multidisciplinary	multidisciplinary
Pearce A.R., Rizzo D.M., Mouser P.J.	2011	Subsurface characterization of groundwater contaminated by landfill leachate using microbial community profile data and a nonparametric decision-making process	Water Resources Research	2010-2014	3.549	no	natural sciences	11		0	Data-driven; Decision making process; Decision-making strategies; Groundwater analysis; Groundwater contamination; Groundwater monitoring wells; Guide selection; High dimensionality; Hydrochemicals; Independent variables; Input variables; Landfill leachates; Long term monitoring; Microbial biodiversity; Microbial communities; Monitoring wells; Multiple contaminants; Non-parametric; Non-parametric…	53	53	3	0.0566038	monodisciplinary	natural sciences	natural sciences			3	3	0	0	0	0	56	0	56	0	0	clearly monodisciplinary	natural sciences	clearly monodisciplinary - natural sciences	clearly natural sciences	natural sciences
Peralta R.C., Datta B.	1990	Reconnaissance-level alternative optimal ground-water use strategies	Journal of Water Resources Planning and Management	1990-1994	2.676	yes	multidisciplinary	14		0	Flow of Water--Underground; Irrigation; Strategic Planning; Water Resources--Management; Water Supply--Planning; Groundwater Extraction Strategies; Polentiometric Surface Heads; Water, Underground	7	7	3	0.428571	weak multidisciplinary	natural sciences	multidisciplinary			2	1	0	0	0	1	23	4	19	0	0	clearly monodisciplinary	natural sciences	clearly monodisciplinary - natural sciences	most likely natural sciences	natural sciences
Peralta R.C., Hegazy M.A., Musharrafieh G.R.	1994	Preventing pesticide contamination of groundwater while maximizing irrigated crop yield	Water Resources Research	1990-1994	3.549	yes	multidisciplinary	9		0	agricultural water management; crop yield; groundwater contamination; irrigation scheduling; leaching; pesticide; Contamination; Crops; Groundwater; Irrigation; Pesticides; Prevention; Yield Maximization	12	12	1	0.0833333	unclear	natural sciences	natural sciences			3	1	0	0	2	0	44	0	44	0	0	clearly monodisciplinary	natural sciences	clearly monodisciplinary - natural sciences	most likely natural sciences	natural sciences
Peterson T.J., Western A.W.	2014	Nonlinear time-series modeling of unconfined groundwater head	Water Resources Research	2010-2014	3.549	no	natural sciences	6	hydrogeology; time-series modeling; transfer function noise models	2	Calibration; Catchments; Covariance matrix; Drought; Evolutionary algorithms; Flexible structures; Groundwater; Hydrogeology; Mathematical transformations; Moisture; Nonlinear equations; Nonlinear systems; Open source software; Optimization; Recharging (underground waters); Revegetation; Runoff; Soil conservation; Soil moisture; Soils; Structural optimization; Time series; Transfer functions; Cov…	50	52	1	0.0192308	monodisciplinary	natural sciences	natural sciences			2	2	0	0	0	0	46	0	46	0	0	clearly monodisciplinary	natural sciences	clearly monodisciplinary - natural sciences	clearly natural sciences	natural sciences
Pezeshk S., Helweg O.J., Oliver K.E.	1994	Optimal operation of ground-water supply distribution systems	Journal of Water Resources Planning and Management	1990-1994	2.676	no	natural sciences	19		0	Algorithms; Groundwater resources; Hydraulics; Mathematical models; Operations research; Optimization; Pumps; Water pipelines; Water supply; Water wells; Hydraulic losses; Individual well losses; Pump efficiencies; Pumping costs; Software package MINOS; Water distribution systems; groundwater abstraction; optimisation model; pumping cost; water demand; water management; Groundwater; Water Distrib…	23	23	3	0.130435	unclear	natural sciences	natural sciences			3	2	0	0	1	0	11	3	8	0	0	clearly monodisciplinary	natural sciences	clearly monodisciplinary - natural sciences	most likely natural sciences	natural sciences
Pfeiffer L., Lin C.-Y.C.	2014	The effects of energy prices on agricultural groundwater extraction fromthe high plains aquifer	American Journal of Agricultural Economics	2010-2014	1.436	no	social sciences	4	Energy; Groundwater extraction	1	aquifer; econometrics; energy use; groundwater abstraction; irrigation; pumping; resource allocation; water demand	7	8	3	0.375	monodisciplinary	social sciences	social sciences	yes		2	0	2	2	0	0	8	0	0	8	1	clearly monodisciplinary	social sciences	clearly monodisciplinary - social sciences	clearly social sciences	social sciences
Pitkänen T., Karinen P., Miettinen I.T., Lettojärvi H., Heikkilä A., Maunula R., Aula V., Kuronen H., Vepsäläinen A., Nousiainen L.-L., Pelkonen S., Heinonen-Tanski H.	2011	Microbial contamination of groundwater at small community water supplies in Finland	Ambio	2010-2014	2.29	no	natural sciences	13	Drinking water safety; E. coli; Faecal contamination; Groundwater; Small community water supply; Water quality	5	concentration (composition); disinfection; drinking water; fecal coliform; groundwater pollution; health risk; microbial activity; nutrient enrichment; pollution control; safety; vulnerability; water quality; water supply; water table; waterborne disease; article; disinfection; Enterococcus; environmental monitoring; Escherichia coli; Finland; isolation and purification; microbiology; nonparametr…	37	42	4	0.0952381	monodisciplinary	natural sciences	natural sciences			11	11	0	0	0	0	56	0	56	0	0	clearly monodisciplinary	natural sciences	clearly monodisciplinary - natural sciences	clearly natural sciences	natural sciences
Powell J.R., Allee D.J., McClintock C.	1994	Groundwater protection benefits and local community planning: Impact of contingent valuation information	American Journal of Agricultural Economics	1990-1994	1.436	yes	multidisciplinary	5		0	contingent valuation information; groundwater protection; groundwater quality management; legislation; policy; USA	5	5	3	0.6	unclear	social sciences	unclear			3	-2	2	0	3	0	15	3	0	12	1	clearly monodisciplinary	social sciences	clearly monodisciplinary - social sciences	most likely social sciences	social sciences
Prahladachar M.	1994	Innovations in the use and management of groundwater in hardrock regions in India	Ecological Economics	1990-1994	2.72	yes	multidisciplinary	3	Groundwater management; India	1	developing country; farmers' access; groundwater depletion; groundwater management; hardrock region; institutional arrangement; institutional framework; irrigation; irrigation practice; policy approach; small farm sector; water management; India	12	13	7	0.538462	single author	social sciences	social sciences			1	0	1	0	0	0	19	0	0	19	1	clearly monodisciplinary	social sciences	clearly monodisciplinary - social sciences	clearly social sciences	social sciences
Prasad Pandey V., Kazama F.	2014	From an open-access to a state-controlled resource: the case of groundwater in the Kathmandu Valley, Nepal	Water International	2010-2014	0.686	no	social sciences	1	roundwater depletion; groundwater management; groundwater sustainability; groundwater vulnerability; Kathmandu Valley; Nepal	5		0	5	2	0.4	unclear	natural sciences	unclear			2	1	0	0	1	0	38	30	0	8	1	clearly monodisciplinary	social sciences	clearly monodisciplinary - social sciences	maybe multidisciplinary	multidisciplinary
Proulx R.A., Knudson M.D., Kirilenko A., Vanlooy J.A., Zhang X.	2013	Significance of surface water in the terrestrial water budget: A case study in the Prairie Coteau using GRACE, GLDAS, Landsat, and groundwater well data	Water Resources Research	2010-2014	3.549	no	natural sciences	4	budget; terrestrial; water	2	budget; Continuous monitoring; Gravity recovery and climate experiments; Individual components; Seasonal variability; Snow water equivalent; terrestrial; Terrestrial water storage; Budget control; Groundwater; Snow; Snow melting systems; Soil moisture; Water; Water conservation; Surface waters; GRACE; groundwater; Landsat; seasonal variation; surface water; terrestrial ecosystem; water budget; wa…	26	28	1	0.0357143	multidisciplinary	unclear	unclear			5	1	1	0	3	0	51	0	51	0	0	clearly monodisciplinary	natural sciences	clearly monodisciplinary - natural sciences	most likely natural sciences	natural sciences
Provencher B., Burt O.	1994	Approximating the optimal groundwater pumping policy in a multiaquifer stochastic conjunctive use setting	Water Resources Research	1990-1994	3.549	yes	multidisciplinary	31		0	Aquifers; Groundwater; Optimization; conjunctive water use; groundwater exploitation; groundwater resource; optimisation; pumping policy; stochastic dynamic programming model; USA, California, Madera County	9	9	2	0.222222	monodisciplinary	social sciences	social sciences	yes		2	0	2	2	0	0	23	3	3	17	0.85	weak multidisciplinary	social sciences	weak multidisciplinary - social sciences	most likely social sciences	social sciences
Pucci A.A., Jr.	1994	Cooperative ground-water resources management: Local perspective	Journal of Water Resources Planning and Management	1990-1994	2.676	yes	multidisciplinary	1		0	Economic and social effects; Environmental protection; Land use; Laws and legislation; Management; Regional planning; Strategic planning; Water distribution systems; Water supply systems; Ground water management committee; Local cooperative management; Regional water resource planning; Groundwater; groundwater resources; local participation; resources management; urban demand; water planning; USA…	18	18	8	0.444444	single author	natural sciences	natural sciences			1	1	0	0	0	0	19	8	8	3	0.272727	multidisciplinary	natural sciences	multidisciplinary - natural sciences	maybe multidisciplinary	multidisciplinary
Radloff K.A., Zheng Y., Michael H.A., Stute M., Bostick B.C., Mihajlov I., Bounds M., Huq M.R., Choudhury I., Rahman M.W., Schlosser P., Ahmed K.M., Van Geen A.	2011	Arsenic migration to deep groundwater in Bangladesh influenced by adsorption and water demand	Nature, Nature Climate Change, Nature Geoscience	2010-2014	38.138	no	natural sciences	41		0	adsorption; arsenic; concentration (composition); deep water; disease prevalence; environmental monitoring; experimental study; groundwater pollution; numerical model; pollution exposure; pumping; risk factor; vulnerability; water demand; water use; Bangladesh	15	15	2	0.133333	monodisciplinary	natural sciences	natural sciences			12	12	0	0	0	0	40	4	36	0	0	clearly monodisciplinary	natural sciences	clearly monodisciplinary - natural sciences	clearly natural sciences	natural sciences
Raffensperger J.F.	2011	Matching users' rights to available groundwater	Ecological Economics	2010-2014	2.72	no	social sciences	4	Auctions; Groundwater; Initial rights; Smart markets; Water allocation	4	catchment; data set; environmental economics; groundwater resource; inflow; market system; numerical model; optimization; resource allocation; sustainability; transaction cost; water availability; water management; water use	13	17	7	0.411765	single author	social sciences	social sciences	yes		1	0	1	1	0	0	52	0	0	52	1	clearly monodisciplinary	social sciences	clearly monodisciplinary - social sciences	clearly social sciences	social sciences
Ranjan R.	2012	Natural resource sustainability versus livelihood resilience: Model of groundwater exploitation strategies in developing regions	Journal of Water Resources Planning and Management	2010-2014	2.676	yes	multidisciplinary	3	Droughts; Groundwater; Livelihood resilience; Sustainability	3	Agriculture; Drought; Optimization; Sustainable development; Developing regions; Groundwater exploitation; Irreversible loss; Livelihood resilience; Management implications; Resource sustainability; Sustainable water use; Transformation process; Groundwater; developing world; drought; exploitation; groundwater resource; policy analysis; sustainability; trade-off; water management; water use; India	22	25	8	0.32	single author	social sciences	social sciences	yes		1	0	1	1	0	0	46	0	2	44	0.956522	clearly monodisciplinary	social sciences	clearly monodisciplinary - social sciences	clearly social sciences	social sciences
Rao M.N., Yang Z.	2010	Groundwater impacts due to conservation reserve program in Texas County, Oklahoma	Applied Geography	2010-2014	2.565	no	social sciences	5	Conservation reserve program; GIS; Groundwater; Oklahoma	3	conservation management; correlation; decision making; GIS; groundwater; land use planning; numerical model; recharge; water level; Ogallala Aquifer; Oklahoma [United States]; Oklahoma Panhandle; United States	12	15	3	0.2	unclear	unclear	unclear		Geographer	2	0	0	0	0	2	41	0	40	1	0.0243902	clearly monodisciplinary	natural sciences	clearly monodisciplinary - natural sciences	most likely natural sciences	natural sciences
Rao S.V.N., Bhallamudi S.M., Thandaveswara B.S., Mishra G.C.	2004	Conjunctive use of surface and groundwater for coastal and deltaic systems	Journal of Water Resources Planning and Management	2000-2004	2.676	yes	multidisciplinary	57	Ground water; India; Surface water; Water resources management; Water use	4	Algorithms; Aquifers; Boundary conditions; Coastal zones; Floods; Groundwater; Irrigation; Mathematical models; Neural networks; Rain; Surface waters; Deltaic systems; Diversion system; Hydrogeoclimatic conditions; Rainfall conditions; Water resources; coastal aquifer; groundwater control; numerical model; surface water; water management; water resource; Asia; Eurasia; India; South Asia	25	29	2	0.0689655	monodisciplinary	natural sciences	natural sciences			4	4	0	0	0	0	20	3	17	0	0	clearly monodisciplinary	natural sciences	clearly monodisciplinary - natural sciences	clearly natural sciences	natural sciences
Reed P., Minsker B., Valocchi A.J.	2000	Cost-effective long-term groundwater monitoring design using a genetic algorithm and global mass interpolation	Water Resources Research	2000-2004	3.549	no	natural sciences	96		0	analytic method; cost benefit analysis; genetic algorithm; ground water; model; process design; water sampling; Computational methods; Contamination; Cost effectiveness; Genetic algorithms; Inverse problems; Mass transfer; Mathematical models; Sampling; Thermal plumes; Transport properties; Geostatistical modeling; Inverse distance weighting; Groundwater pollution; cost; genetic algorithm; ground…	24	24	2	0.0833333	monodisciplinary	natural sciences	natural sciences			3	3	0	0	0	0	44	0	44	0	0	clearly monodisciplinary	natural sciences	clearly monodisciplinary - natural sciences	clearly natural sciences	natural sciences
Reed P.M., Minsker B.S.	2004	Striking the balance: Long-term groundwater monitoring design for conflicting objectives	Journal of Water Resources Planning and Management	2000-2004	2.676	yes	multidisciplinary	111	Design; Groundwater; Monitoring; Water resources management	3	Condition monitoring; Genetic algorithms; Groundwater; Optimization; Pareto principle; Problem solving; Long-term monitoring; Quantile kriging; Water resources systems; Groundwater resources; design; groundwater; monitoring; optimization; water management; design; groundwater; monitoring; optimization; water management	19	22	1	0.0454545	monodisciplinary	natural sciences	natural sciences			2	2	0	0	0	0	31	0	31	0	0	clearly monodisciplinary	natural sciences	clearly monodisciplinary - natural sciences	clearly natural sciences	natural sciences
Reichard E.G., Li Z., Hermans C.	2010	Emergency use of groundwater as a backup supply: Quantifying hydraulic impacts and economic benefits	Water Resources Research	2010-2014	3.549	yes	multidisciplinary	2		0	Artificial recharge; Associated costs; Backup supply; Economic benefits; Emergency planning; Groundwater management; Incremental cost; Los Angeles Basin; Monte carlo analysis; Pumping cost; Response functions; Seawater intrusion; Subsidence effects; Water delivery; Cost benefit analysis; Costs; Hydraulics; Probability distributions; Public utilities; Seawater; Subsidence; Water management; Water …	39	39	8	0.205128	unclear	unclear	natural sciences			3	1	1	1	1	0	24	0	18	6	0.25	multidisciplinary	natural sciences	multidisciplinary - natural sciences	maybe multidisciplinary	multidisciplinary
Rica M., Dumont A., Villarroya F., López-Gunn E.	2014	Whither collective action? Upscaling collective actions, politics and basin management in the process of 'legitimizing' an informal groundwater economy	Water International	2010-2014	0.686	no	social sciences	0	collective action; groundwater use; politics; water rights	3		0	3	4	1.33333	multidisciplinary	balanced	social sciences			4	1	2	0	0	1	39	7	0	32	1	clearly monodisciplinary	social sciences	clearly monodisciplinary - social sciences	maybe multidisciplinary	multidisciplinary
Ridgley M.A., Giambelluca T.W.	1991	Drought, groundwater management and land use planning: the case of central Oahu, Hawaii	Applied Geography	1990-1994	2.565	yes	multidisciplinary	3		0	aquifer level; groundwater management; land-use planning; multi-objective planning; planning process; programming model; simulation model; water availability; USA, Hawaii, Oahu; Arundinaria; Saccharum hybrid cultivar	10	10	4	0.4	multidisciplinary	balanced	social sciences-unclear		Geographer	2	0	1	0	0	1	19	4	12	3	0.2	weak multidisciplinary	natural sciences	weak multidisciplinary - natural sciences	probably multidisciplinary	multidisciplinary
Rogers L.L., Dowla F.U.	1994	Optimization of groundwater remediation using artificial neural networks with parallel solute transport modeling	Water Resources Research	1990-1994	3.549	no	natural sciences	308		0	artificial neural network; groundwater management; groundwater remediation; optimisation; solute transport model; Aquifers; Groundwater; Neural Networks; Optimization; Remediation	9	9	1	0.111111	monodisciplinary	natural sciences	natural sciences			2	2	0	0	0	0	89	20	67	2	0.0289855	clearly monodisciplinary	natural sciences	clearly monodisciplinary - natural sciences	clearly natural sciences	natural sciences
Rolfe J.	2010	Valuing reductions in water extractions from groundwater basins with benefit transfer: The Great Artesian Basin in Australia	Water Resources Research	2010-2014	3.549	yes	multidisciplinary	3		0	Artesian; Associated costs; Australia; Benefit transfer; Benefits and costs; Economic framework; Extraction rate; Groundwater basins; Groundwater management; Groundwater reserves; Limited information; Nonmarket; Scientific uncertainty; Stakeholder groups; Time lag; Water extraction; Aquifers; Hydrogeology; Solvent extraction; Water management; Groundwater resources; cost-benefit analysis; groundw…	29	29	8	0.275862	single author	social sciences	social sciences	yes		1	0	1	1	0	0	29	0	9	20	0.689655	multidisciplinary	social sciences	multidisciplinary - social sciences	maybe multidisciplinary	multidisciplinary
Ross A.	2012	Easy to say, hard to do: Integrated surface water and groundwater management in the Murray-Darling Basin	Water Policy	2010-2014	0.833	yes	multidisciplinary	5	Entitlements; Governance; Groundwater; Integrated; Management organization; Murray-Darling Basin; Rules; Surface water	7		0	7	5	0.714286	single author	social sciences	social sciences			1	0	1	0	0	0	45	22	4	19	0.826087	weak multidisciplinary	social sciences	weak multidisciplinary - social sciences	most likely social sciences	multidisciplinary
Rotzoll K., Fletcher C.H.	2013	Assessment of groundwater inundation as a consequence of sea-level rise	Nature, Nature Climate Change, Nature Geoscience	2010-2014	38.138	no	natural sciences	20		0	climate change; coastal plain; decision making; environmental assessment; flooding; groundwater abstraction; hydrogeology; hydrological change; hydrological response; sea level change; tidal cycle; urban planning; urbanization; vulnerability; water table; Hawaii [United States]; Hawaiian Islands; Honolulu; Oahu; United States	19	19	3	0.157895	monodisciplinary	natural sciences	natural sciences			2	2	0	0	0	0	23	8	11	4	0.266667	multidisciplinary	natural sciences	multidisciplinary - natural sciences	most likely natural sciences	natural sciences
Roumasset J., Wada C.A.	2014	Energy, backstop endogeneity, and the optimal use of groundwater	American Journal of Agricultural Economics	2010-2014	1.436	yes	multidisciplinary	0	Dynamic optimization; Endogenous backstop; Groundwater management; Water energy nexus	3	desalination; groundwater; optimization; price dynamics; water management; water treatment; Hawaii [United States]; United States	7	10	4	0.4	monodisciplinary	social sciences	social sciences	yes		2	0	2	2	0	0	11	0	3	8	0.727273	multidisciplinary	social sciences	multidisciplinary - social sciences	most likely social sciences	social sciences
Roumasset J., Wada C.A.	2013	A dynamic approach to PES pricing and finance for interlinked ecosystem services: Watershed conservation and groundwater management	Ecological Economics	2010-2014	2.72	yes	multidisciplinary	7	Benefit taxation; Conservation surcharge; Dynamic optimization; Groundwater management; Payments for ecosystem services; Renewable resources; Watershed conservation	6	ecosystem service; environmental economics; extraction; groundwater resource; landowner; optimization; private land; renewable resource; tax reform; water management; watershed	10	16	10	0.625	monodisciplinary	social sciences	social sciences	yes		2	0	2	2	0	0	57	0	1	56	0.982456	clearly monodisciplinary	social sciences	clearly monodisciplinary - social sciences	clearly social sciences	social sciences
Roumasset J.A., Wada C.A.	2010	Optimal and sustainable groundwater extraction	Sustainability	2010-2014	0.92	unclear	unclear	6	Dynamic optimization; Groundwater economics; Sustainability science	2		0	2	2	1	monodisciplinary	social sciences	social sciences	yes		2	0	2	2	0	0	18	3	2	13	0.866667	weak multidisciplinary	social sciences	weak multidisciplinary - social sciences	most likely social sciences	social sciences
Rozemeijer J.C., Van Der Velde Y., McLaren R.G., Van Geer F.C., Broers H.P., Bierkens M.F.P.	2010	Integrated modeling of groundwater-surface water interactions in a tile-drained agricultural field: The importance of directly measured flow route contributions	Water Resources Research	2010-2014	3.549	no	natural sciences	16		0	Agricultural fields; Direct measurement; Field scale; Flow distribution; Flow path; Flow regimes; Flow routes; Flux measurements; Ground water level; Groundwater-surface water interaction; Integrated modeling; Model calibration; Model parameters; Mutual interaction; Overland flow; Rainfall event; Sheet piles; Simultaneous solution; Specific surface; Surface flow; Tile drains; Variably saturated; …	47	47	2	0.0425532	monodisciplinary	natural sciences	natural sciences			6	6	0	0	0	0	31	0	31	0	0	clearly monodisciplinary	natural sciences	clearly monodisciplinary - natural sciences	clearly natural sciences	natural sciences
Salmon S.U., Rate A.W., Rengel Z., Appleyard S., Prommer H., Hinz C.	2014	Reactive transport controls on sandy acid sulfate soils and impacts on shallow groundwater quality	Water Resources Research	2010-2014	3.549	no	natural sciences	1	acid sulfate soils; pyrite oxidation; reactive transport modeling; shallow groundwater quality; soil organic carbon; vadose zone	5	Acidification; Computer simulation; Geochemistry; Kaolinite; Oxidation; pH effects; Pyrites; Risk assessment; Soil moisture; Solute transport; Sulfur compounds; Water quality; Water resources; Acid sulfate soils; Pyrite oxidation; Reactive transport modeling; Shallow groundwater; Soil organic carbon; Vadose Zone; Groundwater	19	24	1	0.0416667	monodisciplinary	natural sciences	natural sciences			6	6	0	0	0	0	131	0	131	0	0	clearly monodisciplinary	natural sciences	clearly monodisciplinary - natural sciences	clearly natural sciences	natural sciences
Sandoval-Solis S., McKinney D.C., Teasley R.L., Patino-Gomez C.	2010	Groundwater Banking in the Rio Grande Basin	Journal of Water Resources Planning and Management	2010-2014	2.676	no	social sciences	7	Conjunctive use; Groundwater banking; In lieu method; Rio Grande	3	Banking IS; Basin simulation; Conjunctive use; Groundwater sources; In lieu method; Management policy; Me-xico; Planning systems; Rio Grande; Trans-boundary; Water allocations; Water planning; Water users; Aquifers; Computer simulation; Computer software; Groundwater resources; Planning; Volcanic rocks; Water management; Water supply; Water conservation; aquifer; basin management; groundwater; re…	28	31	8	0.258065	monodisciplinary	natural sciences	natural sciences			4	3	0	0	0	1	44	27	7	10	0.588235	multidisciplinary	balanced	multidisciplinary - balanced	maybe multidisciplinary	multidisciplinary
Scanlon B.R., Gates J.B., Reedy R.C., Jackson W.A., Bordovsky J.P.	2010	Effects of irrigated agroecosystems: 2. Quality of soil water and groundwater in the southern High Plains, Texas	Water Resources Research	2010-2014	3.549	no	natural sciences	30		0	Agro-ecosystems; CL-concentrations; Deficit irrigation; Groundwater quality; Irrigation efficiency; Irrigation management; Irrigation practices; Irrigation water quality; Irrigation waters; Low salinity; Natural ecosystem; Resource depletion; Root zone; Salt balances; Soil sample; Soil water; Total dissolved solids; Unsaturated zone; Application rates; Crop yield; Extreme precipitation; Irrigated…	80	80	4	0.05	monodisciplinary	natural sciences	natural sciences			5	5	0	0	0	0	50	0	47	3	0.06	monodisciplinary	natural sciences	monodisciplinary - natural sciences	clearly natural sciences	natural sciences
Scanlon B.R., Longuevergne L., Long D.	2012	Ground referencing GRACE satellite estimates of groundwater storage changes in the California Central Valley, USA	Water Resources Research	2010-2014	3.549	no	natural sciences	34		0	California; Gravity recovery and climate experiment satellites; Ground based; Groundwater depletion; Groundwater storage; Processing approach; Satellite data; Satellite data processing; Study areas; Water balance components; Well data; Data processing; Drought; Groundwater; Landforms; Water conservation; Geodetic satellites; environmental monitoring; GRACE; groundwater flow; irrigation; satellite…	26	26	1	0.0384615	monodisciplinary	natural sciences	natural sciences			3	3	0	0	0	0	30	0	30	0	0	clearly monodisciplinary	natural sciences	clearly monodisciplinary - natural sciences	clearly natural sciences	natural sciences
Schuerhoff M., Weikard H.-P., Zetland D.	2013	The life and death of the Dutch groundwater tax	Water Policy	2010-2014	0.833	no	social sciences	5	Fiscal policy; Green tax; Groundwater; Pigouvian tax; Regulation	4		0	4	4	1	monodisciplinary	social sciences	social sciences	yes		3	0	3	3	0	0	44	30	0	14	1	clearly monodisciplinary	social sciences	clearly monodisciplinary - social sciences	clearly social sciences	social sciences
Shamsudduha M., Taylor R.G., Longuevergne L.	2012	Monitoring groundwater storage changes in the highly seasonal humid tropics: Validation of GRACE measurements in the Bengal Basin	Water Resources Research	2010-2014	3.549	no	natural sciences	23		0	Bangladesh; Bengal Basin; Borehole records; Data sets; Gravity recovery and climate experiments; Ground based; Groundwater abstraction; Groundwater depletion; Groundwater storage; Humid tropics; Hydrographs; Hydrological system; In-situ; Land surface models; Monitoring stations; P-values; Public water supply; River gauging; Root-mean square errors; Satellite measurements; Satellite monitoring; Se…	54	54	3	0.0555556	monodisciplinary	natural sciences	natural sciences			3	3	0	0	0	0	52	0	52	0	0	clearly monodisciplinary	natural sciences	clearly monodisciplinary - natural sciences	clearly natural sciences	natural sciences
Shultz S.D., Lindsay B.E.	1990	The willingness to pay for groundwater protection	Water Resources Research	1990-1994	3.549	yes	multidisciplinary	35		0	contingent valuation survey; groundwater protection; protection plan; resources management; water resources; willingness-to-pay; USA, New Hampshire, Dover	6	6	2	0.333333	monodisciplinary	social sciences	social sciences	yes		2	0	2	1	0	0	34	5	2	27	0.931034	monodisciplinary	social sciences	monodisciplinary - social sciences	clearly social sciences	social sciences
Singh R.M., Datta B., Jain A.	2004	Identification of unknown groundwater pollution sources using artificial neural networks	Journal of Water Resources Planning and Management	2000-2004	2.676	no	natural sciences	66		0	Algorithms; Aquifers; Contamination; Data acquisition; Groundwater pollution; Health risks; Neural networks; Remediation; Aquifer remediation; Pollution source fluxes; Temporally varying sources; Groundwater; aquifer; artificial neural network; groundwater pollution; identification method; pollutant source; spatiotemporal analysis; water management	18	18	2	0.111111	monodisciplinary	natural sciences	natural sciences			3	3	0	0	0	0	29	0	29	0	0	clearly monodisciplinary	natural sciences	clearly monodisciplinary - natural sciences	clearly natural sciences	natural sciences
Skurray J.H., Pandit R., Pannell D.J.	2013	Institutional impediments to groundwater trading: the case of the Gnangara groundwater system of Western Australia	Journal of Environmental Planning and Management	2010-2014	1.367	no	social sciences	3	environmental impacts; externalities; institutions; transaction costs; water markets	4	environmental impact; groundwater resource; institutional framework; property rights; regulatory approach; transaction cost; water economics; water management; water use; Australia; Perth [Western Australia]; Western Australia	11	15	8	0.533333	weak multidisciplinary	social sciences	unclear			3	0	2	2	0	1	64	28	3	33	0.916667	monodisciplinary	social sciences	monodisciplinary - social sciences	most likely social sciences	social sciences
Soylu M.E., Lenters J.D., Istanbulluoglu E., Loheide S.P.	2012	On evapotranspiration and shallow groundwater fluctuations: A Fourier-based improvement to the White method	Water Resources Research	2010-2014	3.549	no	natural sciences	11		0	Cost effective; Fourier methods; Fourier techniques; Groundwater consumption; Hydrographs; Moving window; Nebraska; New Mexico; Phragmites; Populus; Rio Grande; Riparian areas; Riparian systems; Riparian wetland; Riparian zones; Shallow groundwater; Sine functions; Solar radiation data; Water and energies; Water table fluctuations; White methods; Energy balance; Estimation; Evapotranspiration; Fo…	48	48	1	0.0208333	monodisciplinary	natural sciences	natural sciences			4	4	0	0	0	0	34	0	34	0	0	clearly monodisciplinary	natural sciences	clearly monodisciplinary - natural sciences	clearly natural sciences	natural sciences
Steinman A.D., Nicholas J.R., Seelbach P.W., Allan J.W., Ruswick F.	2011	Science as a fundamental framework for shaping policy discussions regarding the use of groundwater in the State of Michigan: A case study	Water Policy	2010-2014	0.833	yes	social sciences	8	Great Lakes; Groundwater withdrawal; Michigan; Science policy; Sustainability	4		0	4	2	0.5	multidisciplinary	natural sciences	natural sciences			5	4	1	0	0	0	40	13	18	9	0.333333	multidisciplinary	natural sciences	multidisciplinary - natural sciences	most likely multidisciplinary	multidisciplinary
Stets E.G., Winter T.C., Rosenberry D.O., Striegl R.G.	2010	Quantification of surface water and groundwater flows to open - and closed-basin lakes in a headwaters watershed using a descriptive oxygen stable isotope model	Water Resources Research	2010-2014	3.549	no	natural sciences	18		0	Ground water discharge; Highly-correlated; Hydrologic flow; Oxygen stable isotopes; Oxygen-18; Regional groundwater; Residence time; Resource management; Robustness analysis; Sampling protocol; Solute Flux; Stable isotopes; Stream discharge; Stream gages; Time series models; Two-point; Water flux; Water movements; Water stable isotopes; Water yield; Accurate quantifications; Sensitivity and robus…	55	55	1	0.0181818	monodisciplinary	natural sciences	natural sciences			5	5	0	0	0	0	42	0	42	0	0	clearly monodisciplinary	natural sciences	clearly monodisciplinary - natural sciences	clearly natural sciences	natural sciences
Sun A.Y.	2013	Predicting groundwater level changes using GRACE data	Water Resources Research	2010-2014	3.549	no	natural sciences	14	artificial neural network; ensemble models; GRACE; groundwater management; statistical downscaling	4	Artificial neural network models; Ensemble models; GRACE; Gravity recovery and climate experiment satellites; Groundwater management; Groundwater resources management; Statistical downscaling; Sustainable water resources; Forecasting; Geodetic satellites; Groundwater; Groundwater resources; Neural networks; Water conservation; Water levels; Water management; Information management; artificial neu…	28	32	5	0.15625	single author	natural sciences	natural sciences			1	1	0	0	0	0	70	0	70	0	0	clearly monodisciplinary	natural sciences	clearly monodisciplinary - natural sciences	clearly natural sciences	natural sciences
Sun N.‐Z., Yeh W.W.‐G.	1990	Coupled inverse problems in groundwater modeling: 2. Identifiability and experimental design	Water Resources Research	1990-1994	3.549	no	natural sciences	63		0	coupled inverse problem; disposal management; groundwater modelling; parameter identifiability; waste water disposal	4	4	1	0.25	monodisciplinary	natural sciences	natural sciences			2	2	0	0	0	0	25	1	24	0	0	clearly monodisciplinary	natural sciences	clearly monodisciplinary - natural sciences	clearly natural sciences	natural sciences
Suter J.F., Duke J.M., Messer K.D., Michael H.A.	2012	Behavior in a spatially explicit groundwater resource: Evidence from the lab	American Journal of Agricultural Economics	2010-2014	1.436	unclear	unclear	6	common-pool resources; groundwater; laboratory experiment; resource dynamics	3	computer simulation; decision making; groundwater resource; hydrogeology; laboratory method; numerical model; pool; pumping	7	10	1	0.1	multidisciplinary	social sciences	social sciences	yes		4	1	3	3	0	0	29	0	2	27	0.931034	monodisciplinary	social sciences	monodisciplinary - social sciences	most likely social sciences	social sciences
Taghavi S.A., Howitt R.E., Mariño M.A.	1994	Optimal control of ground-water quality management: Nonlinear programming approach	Journal of Water Resources Planning and Management	1990-1994	2.676	no	natural sciences	12		0	Groundwater; Water Quality; Agricultural wastes; Dynamic response; Groundwater pollution; Industrial waste disposal; Management; Mathematical models; Nonlinear programming; Optimal control systems; Optimization; Public policy; Water pollution control; Artificial recharge program; Groundwater quality management; Water quality; agricultural waste management; groundwater quality; groundwater quality…	25	25	3	0.12	multidisciplinary	natural sciences	natural sciences			3	2	1	1	0	0	23	1	19	3	0.136364	weak multidisciplinary	natural sciences	weak multidisciplinary - natural sciences	probably multidisciplinary	multidisciplinary
Tankersley C.D., Graham W.D.	1994	Development of an optimal control system for maintaining minimum groundwater levels	Water Resources Research	1990-1994	3.549	no	natural sciences	9		0	Control Systems-Pressure; Groundwater; Water Levels; aquifer; control system; groundwater abstraction; groundwater level; groundwater management; optimal control system; optimization; piezometric head; USA, Florida; USA, Florida, Upper Floridan Aquifer	12	12	1	0.0833333	monodisciplinary	natural sciences	natural sciences			2	2	0	0	0	0	37	3	34	0	0	clearly monodisciplinary	natural sciences	clearly monodisciplinary - natural sciences	clearly natural sciences	natural sciences
Torou B.M., Favreau G., Barbier B., Pavelic P., Illou M., Sidibé F.	2013	Constraints and opportunities for groundwater irrigation arising from hydrologic shifts in the Iullemmeden Basin, south-western Niger	Water International	2010-2014	0.686	yes	multidisciplinary	4	groundwater use; land use change; Niger; small-scale irrigation; West Africa	4		0	4	1	0.25	multidisciplinary	balanced	social sciences			6	2	2	1	1	1	22	13	7	2	0.222222	weak multidisciplinary	natural sciences	weak multidisciplinary - natural sciences	probably multidisciplinary	multidisciplinary
Tsur Y.	1990	The stabilization role of groundwater when surface water supplies are uncertain: The implications for groundwater development	Water Resources Research	1990-1994	3.549	yes	multidisciplinary	60		0	conjunctive water use; cost- benefit analysis; economic model; groundwater development; Israel, Negev Desert; Triticum aestivum	5	5	3	0.6	single author	social sciences	social sciences	yes		1	0	1	1	0	0	23	2	7	14	0.666667	multidisciplinary	social sciences	multidisciplinary - social sciences	maybe multidisciplinary	multidisciplinary
Tsur Y., Zemel A.	2004	Endangered aquifers: Groundwater management under threats of catastrophic events	Water Resources Research	2000-2004	3.549	yes	multidisciplinary	29	Environmental catastrophes; Event uncertainty; Groundwater; Management; Renewable resource	4	Groundwater; Public policy; Risk assessment; Sensitivity analysis; Groundwater management; Optimal management; Aquifers; aquifer; catastrophic event; groundwater; policy making; water management; water resource	12	16	5	0.3125	unclear	social sciences	social sciences	yes		2	-3	2	2	1	2	22	0	5	17	0.772727	weak multidisciplinary	social sciences	weak multidisciplinary - social sciences	maybe multidisciplinary	multidisciplinary
van der Gun J., Lipponen A.	2010	Reconciling groundwater storage depletion due to pumping with sustainability	Sustainability	2010-2014	0.92	no	natural sciences	11	Environmental impacts; Groundwater development; Groundwater resources management; Groundwater storage depletion; Socio-economic impacts; Sustainability	5		0	5	4	0.8	monodisciplinary	natural sciences	natural sciences			2	2	0	0	0	0	54	15	24	15	0.384615	clearly monodisciplinary	natural sciences	clearly monodisciplinary - natural sciences	clearly natural sciences	natural sciences
Van Steenbergen F., Oliemans W.	2002	A review of policies in groundwater management in Pakistan 1950-2000	Water Policy	2000-2004	0.833	yes	multidisciplinary	19	Drainage; Energy subsidies; Groundwater management; Pakistan; Regulation; Salinity; Tubewells; Water logging	7		0	7	2	0.285714	monodisciplinary	social sciences	social sciences			2	0	2	0	0	0	35	20	1	14	0.933333	monodisciplinary	social sciences	monodisciplinary - social sciences	clearly social sciences	social sciences
Varghese S.K., Veettil P.C., Speelman S., Buysse J., Van Huylenbroeck G.	2013	Estimating the causal effect of water scarcity on the groundwater use efficiency of rice farming in South India	Ecological Economics	2010-2014	2.72	yes	multidisciplinary	3	Causal inference; Common property resource; Groundwater use efficiency; Irrigation; Scarcity; South India	5	common property resource; consumption behavior; developing world; groundwater resource; irrigation; paddy farming; policy approach; resource scarcity; water demand; water management; water use efficiency; India	11	16	8	0.5	monodisciplinary	social sciences	social sciences	yes		5	0	5	5	0	0	61	0	4	57	0.934426	monodisciplinary	social sciences	monodisciplinary - social sciences	clearly social sciences	social sciences
Vejre H., Vesterager J.P., Kristensen L.S., Primdahl J.	2011	Stakeholder and expert-guided scenarios for agriculture and landscape development in a groundwater protection area	Journal of Environmental Planning and Management	2010-2014	1.367	yes	multidisciplinary	2	Groundwater; Land use; Landscape scenario; Nitrogen leaching; Stakeholder interview	4	agricultural development; environmental protection; groundwater; land use planning; landscape evolution; leaching; nitrate; nitrogen; pesticide; stakeholder; Denmark	10	14	2	0.142857	unclear	unclear	unclear		Planning and Management	4	0	0	0	0	4	35	14	6	15	0.714286	multidisciplinary	social sciences	multidisciplinary - social sciences	maybe multidisciplinary	multidisciplinary
Verma S., Tsephal S., Jose T.	2004	Pepsee systems: Grassroots innovation under groundwater stress	Water Policy	2000-2004	0.833	unclear	unclear	9	Grassroots innovation; Low-cost drip irrigation; Maikaal; Micro-irrigation; Pepsee systems; Water saving	5		0	5	2	0.4	unclear	social sciences	social sciences-unclear			3	1	2	0	0	0	27	15	0	12	1	clearly monodisciplinary	social sciences	clearly monodisciplinary - social sciences	most likely social sciences	social sciences
Voss K.A., Famiglietti J.S., Lo M., De Linage C., Rodell M., Swenson S.C.	2013	Groundwater depletion in the Middle East from GRACE with implications for transboundary water management in the Tigris-Euphrates-Western Iran region	Water Resources Research	2010-2014	3.549	no	natural sciences	83		0	Current capability; Freshwater storages; Gravity recovery and climate experiment satellites; Groundwater depletion; International waters; Land surface models; Trans-boundary rivers; Transboundary water; Aquifers; Digital storage; Geodetic satellites; Hydrogeology; Water management; Water supply; Watersheds; Groundwater resources; GRACE; groundwater resource; international law; land surface; remot…	29	29	5	0.172414	monodisciplinary	natural sciences	unclear			6	5	0	0	1	0	84	0	81	3	0.0357143	clearly monodisciplinary	natural sciences	clearly monodisciplinary - natural sciences	clearly natural sciences	natural sciences
Wada Y., Van Beek L.P.H., Bierkens M.F.P.	2012	Nonsustainable groundwater sustaining irrigation: A global assessment	Water Resources Research	2010-2014	3.549	yes	multidisciplinary	94		0	Blue water; Green water; Groundwater abstraction; Hydrological models; Irrigated crops; Irrigation practices; Irrigation waters; Me-xico; Nonlocal; Pakistan; Return flow; Root-water uptake; Saudi Arabia; Simulated ground water; Water demand; Crops; Groundwater; Groundwater resources; Irrigation; Soil moisture; Surface water resources; Water supply; Reservoirs (water); assessment method; global pe…	43	43	3	0.0697674	monodisciplinary	natural sciences	natural sciences			3	3	0	0	0	0	62	0	59	3	0.0483871	clearly monodisciplinary	natural sciences	clearly monodisciplinary - natural sciences	clearly natural sciences	natural sciences
Wagner J.M., Shamir U., Nemati H.R.	1992	Groundwater quality management under uncertainty: stochastic programming approaches and the value of information	Water Resources Research	1990-1994	3.549	no	natural sciences	63		0	contaminant plume; hydraulic conductivity; optimisation model; plume containment; uncertainty; water management; Aquifers; Groundwater; Models; Stochastic Methods	9	9	1	0.111111	unclear	natural sciences	natural sciences			3	2	0	0	1	0	39	5	34	0	0	clearly monodisciplinary	natural sciences	clearly monodisciplinary - natural sciences	most likely natural sciences	natural sciences
Wan J., Yang Y.-C.E., Lin Y.-F., Wang J.	2013	Groundwater resource planning to preserve streamflow: Where environmental amenity meets economic welfare loss	Journal of Water Resources Planning and Management	2010-2014	2.676	yes	multidisciplinary	3	Genetic algorithm.; Multiobjective optimization; Spatial planning; Stream depletion; Tradeoffs	4	Environmental amenities; Multi-objective optimization models; Non-dominated sorting genetic algorithms; Nonlinear optimization model; Socio-economic systems; Spatial planning; Stream depletion; Tradeoffs; Commerce; Cost accounting; Economics; Environmental management; Genetic algorithms; Ground vehicle parts and equipment; Groundwater; Groundwater resources; Mathematical models; Multiobjective op…	32	36	8	0.222222	multidisciplinary	social sciences	social sciences	yes		4	2	1	1	0	1	34	6	21	7	0.25	multidisciplinary	natural sciences	multidisciplinary - natural sciences	most likely multidisciplinary	multidisciplinary
Wang W., Ahlfeld D.P.	1994	Optimal groundwater remediation with well location as a decision variable: Model development	Water Resources Research	1990-1994	3.549	no	natural sciences	42		0	aquifer; contaminant transport; groundwater; groundwater remediation; management; model development; optimisation methods; remediation; water quality; well location; Contamination; Groundwater; Location; Remediation; Wells	14	14	1	0.0714286	monodisciplinary	natural sciences	natural sciences			2	2	0	0	0	0	22	3	19	0	0	clearly monodisciplinary	natural sciences	clearly monodisciplinary - natural sciences	clearly natural sciences	natural sciences
Werner K., Collinder P., Berglund S., Mårtensson E.	2013	Ecohydrological responses to diversion of groundwater: Case study of a deep-rock repository for spent nuclear fuel in Sweden	Ambio	2010-2014	2.29	no	natural sciences	4	Environmental impact assessment; Forsmark; Groundwater-dependent ecosystems; Hydrological modeling; Rock cavern; Tunneling	5	data set; ecohydrology; groundwater flow; groundwater pollution; habitat availability; habitat fragmentation; project management; repository; species conservation; water supply; water table; article; ecology; geology; hydrology; radioactive waste; Sweden; Ecology; Geology; Hydrology; Radioactive Waste; Sweden; Forsmark; Sweden; Uppsala [Sweden]	24	29	3	0.103448	monodisciplinary	natural sciences	natural sciences			4	4	0	0	0	0	46	0	44	2	0.0434783	clearly monodisciplinary	natural sciences	clearly monodisciplinary - natural sciences	clearly natural sciences	natural sciences
Worrall F., Kolpin D.W.	2003	Direct assessment of groundwater vulnerability from single observations of multiple contaminants	Water Resources Research	2000-2004	3.549	no	natural sciences	12	Groundwater pollution; Pesticide leaching; Pollution risk assessment; Well monitoring	3	Estimation; Pesticides; Risk assessment; Water pollution; Spatial distribution; Groundwater resources; groundwater pollution; leaching; pesticide; risk assessment; North America; United States	11	14	1	0.0714286	monodisciplinary	natural sciences	natural sciences			2	2	0	0	0	0	43	0	0	43	1	clearly monodisciplinary	social sciences	clearly monodisciplinary - social sciences	maybe multidisciplinary	multidisciplinary
Xepapadeas A., Koundouri P.	2004	Introduction to special section on Groundwater Economics and Policy	Water Resources Research	2000-2004	3.549	yes	multidisciplinary	1	Accounting prices seawater intrusion; Groundwater management; Irreversibility; Policy design; Uncertainty	4	groundwater; policy making; water management	2	6	4	0.666667	monodisciplinary	social sciences	social sciences	yes		2	0	2	2	0	0	18	1	4	13	0.764706	weak multidisciplinary	social sciences	weak multidisciplinary - social sciences	most likely social sciences	social sciences
Yamada C.	2011	Codification of the law of Transboundary aquifers (Groundwaters) by the United Nations	Water International	2010-2014	0.686	no	social sciences	6	Groundwater; International law commission; International water law; Transboundary aquifers	3		0	3	3	1	single author	balanced	unclear			1	1	0	0	0	0	1	0	0	1	1	clearly monodisciplinary	social sciences	clearly monodisciplinary - social sciences	most likely social sciences	natural sciences
Yan S., Minsker B.	2011	Applying dynamic surrogate models in noisy genetic algorithms to optimize groundwater remediation designs	Journal of Water Resources Planning and Management	2010-2014	2.676	no	natural sciences	24	Genetic algorithm; Groundwater; Machine learning; Neural networks; Optimization; Remediation; Sampling; Stochastic decision; Surrogate; Uncertainty	9	Computational costs; Computational effort; Cost-effective solutions; Critical issues; Field scale; Groundwater remediation design; Hypothesis tests; Latin hypercube sampling; Machine-learning; Monte Carlo Simulation; Multiple parameters; Optimization under uncertainty; Physically based; Prediction performance; Primary sources; Sampling noise; Sampling results; Selection operators; Stochastic deci…	47	56	1	0.0178571	monodisciplinary	natural sciences	natural sciences			2	2	0	0	0	0	36	0	36	0	0	clearly monodisciplinary	natural sciences	clearly monodisciplinary - natural sciences	clearly natural sciences	natural sciences
Yeh W.W.-G.	1992	Systems analysis in ground-water planning and management	Journal of Water Resources Planning and Management	1990-1994	2.676	yes	multidisciplinary	80		0	groundwater planning; groundwater resources; inverse solution technique; optimisation technique; parameter identification; pumping test; resources management; statistical technique; supply management; systems analysis; water planning; water supply management; Optimization; Systems Analysis; Water, Underground--Management; Groundwater Systems; Water, Underground; Groundwater; Modelling-Mathematica…	19	19	3	0.157895	single author	natural sciences	natural sciences			1	1	0	0	0	0	56	0	56	0	0	clearly monodisciplinary	natural sciences	clearly monodisciplinary - natural sciences	clearly natural sciences	natural sciences
Yu W.H., Harvey C.M., Harvey C.F.	2003	Arsenic in groundwater in Bangladesh: A geostatistical and epidemiological framework for evaluating health effects and potential remedies	Water Resources Research	2000-2004	3.549	yes	multidisciplinary	116	Arsenic; Bangladesh; Geostatistics; Health effects; Mitigation; Risk assessment	5	Arsenic; Epidemiology; Health; Water resources; Geostatistical methods; Groundwater; arsenic; epidemiology; geostatistics; groundwater pollution; health impact; risk assessment; Asia; Bangladesh; Eurasia; South Asia	15	20	2	0.1	unclear	natural sciences	natural sciences			3	2	0	0	1	0	103	5	90	8	0.0816327	monodisciplinary	natural sciences	monodisciplinary - natural sciences	most likely natural sciences	natural sciences
Zeitouni N.	2004	Optimal extraction from a renewable groundwater aquifer with stochastic recharge	Water Resources Research	2000-2004	3.549	no	natural sciences	6	Extraction; Renewable groundwater aquifer; Stochastic recharge	2	Costs; Extraction; Groundwater; Mathematical models; Random processes; Groundwater aquifers; Optimal extraction; Aquifers; aquifer; groundwater abstraction; numerical model; recharge; water management; water resource	13	15	2	0.133333	single author	unclear	unclear		Planning and Management	1	0	0	0	0	1	24	2	8	14	0.636364	multidisciplinary	social sciences	multidisciplinary - social sciences	maybe multidisciplinary	multidisciplinary
Zellner M.L., Reeves H.W.	2012	Examining the contradiction in 'sustainable urban growth': An example of groundwater sustainability	Journal of Environmental Planning and Management	2010-2014	1.367	yes	multidisciplinary	3	agent-based modelling; groundwater; MODFLOW; sustainable development; urban form	4	environmental impact; groundwater resource; modeling; resource depletion; sustainable development; urban development; urban growth	6	10	4	0.4	unclear	unclear	unclear			2	1	0	0	0	1	33	10	3	20	0.869565	weak multidisciplinary	social sciences	weak multidisciplinary - social sciences	maybe multidisciplinary	multidisciplinary
Zhang G., Lu D., Ye M., Gunzburger M., Webster C.	2013	An adaptive sparse-grid high-order stochastic collocation method for Bayesian inference in groundwater reactive transport modeling	Water Resources Research	2010-2014	3.549	no	natural sciences	20	adaptive sparse grid; groundwater reactive transport; high-order hierarchical basis; surrogate modeling; uncertainty quantification	4	Hierarchical basis; Reactive transport; Sparse grid; Surrogate model; Uncertainty quantifications; Algorithms; Bayesian networks; Computational efficiency; Cost benefit analysis; Groundwater; Inference engines; Probability density function; Stochastic models; Surface reactions; Uncertainty analysis; Iterative methods; algorithm; Bayesian analysis; groundwater flow; hierarchical system; Monte Carl…	26	30	1	0.0333333	monodisciplinary	natural sciences	natural sciences			5	5	0	0	0	0	68	0	68	0	0	clearly monodisciplinary	natural sciences	clearly monodisciplinary - natural sciences	clearly natural sciences	natural sciences
